# Supplementary material for: N-Glycosylation of AXL Receptor Tyrosine Kinase Regulates Its Stability, Phosphorylation, and Oncogenic Function
Source: Mol Cell Proteomics. 2026 Apr 27;25(6):101574. doi: 10.1016/j.mcpro.2026.101574 (PMC13240818; doi:10.1016/j.mcpro.2026.101574)
Supplement: Supplemental Table S1 [file mmc1.xlsx]

## Sheet: SuppTable
Wang, L. et al., 2025. Supplementary Table 1: Primer sequences
pLVX_EcoRI_F for Gibson	CACTTCCTACCCTCGTAAAG
pLVX_BamHI_R for Gibson	CTCGCAGGGGAGGTGGTCTG
AXL_43N_F	CAACCCAGGGCAAATCACAGGTGCCCGG
AXL_43N_R	CTGTGATTTGCCCTGGGTTGCCCACGAAGG
AXL_157N_F	CACCCCCTTCCAACTGAGCTGCCAAGCTC
AXL_157N_R	AGCTCAGTTGGAAGGGGGTGTTGGCGGCC
AXL_198N_F	TCCAGGGCTGCAAAAGACATCCTCTTTCTCC
AXL_198N_R	ATGTCTTTTGCAGCCCTGGAACATGCAGGCTG
AXL_339N_F	CCCCCCTGAGCAAATTAGTGCTACGCGG
AXL_339N_R	CACTAATTTGCTCAGGGGGGCCCAGGGG
AXL_345N_F	TGCTACGCGGCAAGGGAGCCAGGCCTTC
AXL_345N_R	GGCTCCCTTGCCGCGTAGCACTAATGTTCTCAGGGGG
AXL_401N_F	GTCTGTGTCCCAACTGACAGTGTGTGTGG
AXL_401N_R	CTGTCAGTTGGGACACAGACCCGTCCCCC
