# Supplementary material for: N-Glycosylation of AXL Receptor Tyrosine Kinase Regulates Its Stability, Phosphorylation, and Oncogenic Function
Source: Mol Cell Proteomics. 2026 Apr 27;25(6):101574. doi: 10.1016/j.mcpro.2026.101574 (PMC13240818; doi:10.1016/j.mcpro.2026.101574)
Supplement: Supplemental Table S2 [file mmc2.xlsx]

## Sheet: TableS2
Wang, L. et al., 2025. Supplementary Table 2: N-glycosylation sites identified in AXL
N-glycosylation site in protein sequence	Peptide Sequence	Proteolytic enzyme used to identify	Glycan	Glycan type	Precursor characteristics (pGlyco)
					Precursor m/z	Precursor charge	TotalScore	PepScore	GlyScore
43	VGNPGNITGARGL	Chymotrypsin	Hex8HexNAc2	High mannose	1464.63	2	69.7892	61.6165	84.9671
	VGNPGNITGARGL	Chymotrypsin	Hex9HexNAc2	High mannose	1545.65	2	75.0436	63.4201	96.6299
157	NLSCQAQGPPEPVDLLW	Chymotrypsin	Hex8HexNAc2	High mannose	1209.51	3	40.25	52.3612	17.7578
	NLSCQAQGPPEPVDLL	Chymotrypsin	Hex9HexNAc2	High mannose	1201.5	3	35.1691	37.5346	30.7758
	NLSCQAQGPPEPVDLLW	Chymotrypsin; chymotrypsin+trypsin	Hex9HexNAc2	High mannose	1263.53	3	30.9499	40.552	13.1173
198	SLHVPGLNK	Trypsin	Hex6HexNAc2	High mannose	781.683	3	40.2065	32.4209	54.6655
	AVPLATAPGHGPQRSLHVPGLNKTSSFSCE	GluC	Hex6HexNAc2Fuc1	High mannose	1160.77	4	33.5175	23.8443	51.4822
	SLHVPGLNK	Trypsin	Hex7HexNAc2	High mannose	1253.05	2	73.4495	69.5461	80.6986
	HVPGLNKTSSF	Chymotrypsin	Hex7HexNAc2	High mannose	1364.08	2	61.3182	53.0426	76.687
	AVPLATAPGHGPQRSLHVPGLNKTSSFSCE	GluC	Hex7HexNAc2Fuc1	High mannose	1201.28	4	32.5569	23.6299	49.1355
	SLHVPGLNK	Trypsin	Hex8HexNAc2	High mannose	889.718	3	57.9469	32.4997	105.206
	HVPGLNKTSSF	Chymotrypsin	Hex8HexNAc2	High mannose	1445.1	2	58.6497	48.6393	77.2406
	HVPGLNKTSSF	Chymotrypsin	Hex9HexNAc2	High mannose	1526.13	2	67.2215	57.0511	86.1096
	AVPLATAPGHGPQRSLHVPGLNKTSSFSCE	GluC	Hex9HexNAc2	High mannose	996.846	5	36.1808	48.4727	13.3528
	SLHVPGLNK	GluC+Trypsin; chymotrypsin+trypsin; trypsin	Hex9HexNAc2	High mannose	1415.1	2	83.2134	76.7317	95.2509
	SLHVPGLNK	Trypsin	Hex4HexNAc4Fuc2	Complex	906.405	3	47.3085	33.6734	72.631
	SLHVPGLNK	Trypsin	Hex4HexNAc5Fuc2	Complex	974.098	3	46.7891	30.1543	77.6822
	SLHVPGLNK	Trypsin	Hex5HexNAc4NeuAc1Fuc1	Complex	1512.65	2	86.2347	57.6478	139.324
	SLHVPGLNK	Trypsin	Hex5HexNAc4NeuAc2Fuc1	Complex	1658.2	2	78.0637	41.3706	146.208
339	THWLPVETPEGVPLGPPENISATR	Chymotrypsin+trypsin	Hex9HexNAc2	High mannose	1116.25	4	54.5629	47.8042	67.1149
	THWLPVETPEGVPLGPPENISATR	Chymotrypsin+trypsin	Hex10HexNAc2	High mannose	1542.01	3	32.7837	38.1363	22.843
345	NGSQAFVHWQEPR	Trypsin	Hex7HexNAc2	High mannose	1032.76	3	100.664	93.5102	113.949
	NGSQAFVHWQEPR	GluC+trypsin; trypsin	Hex8HexNAc2	High mannose	1086.78	3	127.197	124.453	132.292
	NGSQAFVHWQEPR	GluC+trypsin; trypsin	Hex9HexNAc2	High mannose	1140.8	3	112.212	104.611	126.328
	NGSQAFVHWQEPR	GluC+trypsin; trypsin	Hex10HexNAc2	High mannose	1194.81	3	115.193	100.34	142.777
	NGSQAFVHWQEPR	Trypsin	Hex5HexNAc4Fuc1	Complex	1108.8	3	71.0353	51.597	107.135
	NGSQAFVHWQEPR	Trypsin	Hex5HexNAc4Fuc2	Complex	1157.48	3	68.4315	37.0481	126.715
	NGSQAFVHWQEPR	Trypsin	Hex5HexNAc5Fuc1	Complex	1176.49	3	52.5714	25.9652	101.983
	NGSQAFVHWQEPR	Trypsin	Hex5HexNAc4NeuAc1Fuc1	Complex	1205.83	3	78.4865	53.9158	124.118
	NGSQAFVHWQEPR	Trypsin	Hex5HexNAc4NeuAc2Fuc1	Complex	1302.86	3	88.9554	40.0928	179.7
	NGSQAFVHWQEPR	Trypsin	Hex6HexNAc5NeuAc3Fuc1	Complex	1141.45	4	28.9089	31.1394	24.7665
Where a glycopeptide was identified by multiple spectral matches, scores from the best matches are shown
