# Supplementary material for: N-Glycosylation of AXL Receptor Tyrosine Kinase Regulates Its Stability, Phosphorylation, and Oncogenic Function
Source: Mol Cell Proteomics. 2026 Apr 27;25(6):101574. doi: 10.1016/j.mcpro.2026.101574 (PMC13240818; doi:10.1016/j.mcpro.2026.101574)
Supplement: Supplemental Table S3 [file mmc3.xlsx]

## Sheet: Sheet1
Wang, L. et al., 2025. Supplementary Table 3: A list of glycans used for the glycopeptide
H,N,A,F
(N(N(H(H)(H))))
(N(F)(N(H(H)(H))))
(N(N(H(H)(H)(H))))
(N(N(H(H)(H(H)))))
(N(N(H(H)(H)(N))))
(N(N(H(H)(H(N)))))
(N(F)(N(H(H)(H(H)))))
(N(N(H(H)(H(H)(H)))))
(N(N(H(H)(H(H(H))))))
(N(N(H(H(H))(H(H)))))
(N(F)(N(H(H)(H(N)))))
(N(N(H(H)(H(N(F))))))
(N(F)(N(H(H)(H)(N))))
(N(N(H(H(H))(H(N)))))
(N(N(H(H)(N)(H(H)))))
(N(N(H(H)(H(N(H))))))
(N(N(H(H)(N)(H(N)))))
(N(N(H(H(N))(H(N)))))
(N(N(H(H)(H(N)(N)))))
(N(F)(N(H(H(H))(H(H)))))
(N(F)(N(H(H)(H(H)(H)))))
(N(N(H(H)(H(H(H(F)))))))
(N(N(H(H)(H(H)(H(H))))))
(N(N(H(H)(H(H(H(H)))))))
(N(N(H(H)(H(H)(H)(H)))))
(N(N(H(H(H))(H(H(H))))))
(N(N(H(H(H))(H(H)(H)))))
(N(F)(N(H(H)(H(N(F))))))
(N(F)(N(H(H(H))(H(N)))))
(N(N(H(H(H))(H(N(F))))))
(N(N(H(H)(H(N(H)(F))))))
(N(F)(N(H(H)(N)(H(H)))))
(N(N(H(H)(H(N(H(F)))))))
(N(F)(N(H(H)(H(N(H))))))
(N(N(H(H(H))(H(N(H))))))
(N(N(H(H(N))(H(H)(H)))))
(N(N(H(H)(N)(H(H)(H)))))
(N(H)(N(H(H)(H(N(H))))))
(N(N(H(H)(N)(H(N(F))))))
(N(F)(N(H(H)(N)(H(N)))))
(N(N(H(H(N))(H(N(F))))))
(N(F)(N(H(H)(H(N)(N)))))
(N(N(H(H)(H(N)(N(F))))))
(N(F)(N(H(H(N))(H(N)))))
(N(N(H(H)(N)(H(N(H))))))
(N(N(H(H)(H(N)(N(H))))))
(N(N(H(H(N))(H(N(H))))))
(N(N(H(H(H))(H(N)(N)))))
(N(N(H(N)(H(H))(H(N)))))
(N(N(H(H(N))(H(N)(N)))))
(N(N(H(H(N))(H(N(N))))))
(N(N(H(N)(H(N))(H(N)))))
(N(N(H(H)(N)(H(N)(N)))))
(N(F)(N(H(H)(H(H(H(F)))))))
(N(F)(N(H(H)(H(H(H(H)))))))
(N(F)(N(H(H)(H(H)(H(H))))))
(N(N(H(H(H)(H))(H(H)(H)))))
(N(N(H(H(H))(H(H)(H)(H)))))
(N(N(H(H)(H(H(H(H(H))))))))
(N(N(H(H(H(H)))(H(H(H))))))
(N(N(H(H(H)(H))(H(H(H))))))
(N(N(H(H)(H(H(H))(H(H))))))
(N(N(H(H)(H(H)(H(H(H)))))))
(N(N(H(H(H))(H(H)(H(H))))))
(N(N(H(H(H))(H(H(H(H)))))))
(N(N(H(H)(H(N(H(A)))))))
(N(F)(N(H(H)(H(N(H)(F))))))
(N(F)(N(H(H(H))(H(N(F))))))
(N(F)(N(H(H)(H(N(H(F)))))))
(N(F(H))(N(H(H)(H(N(H))))))
(N(F)(N(H(H(N))(H(H)(H)))))
(N(F)(N(H(H)(H(N(H(H)))))))
(N(F)(N(H(H(H))(H(N(H))))))
(N(F)(N(H(H)(N)(H(H)(H)))))
(N(N(H(H(H)(H))(H(N(F))))))
(N(N(H(H(H))(H(N(H)(F))))))
(N(N(H(N)(H(H))(H(H)(H)))))
(N(N(H(H(H(H)))(H(N(H))))))
(N(N(H(H(H)(H))(H(N(H))))))
(N(N(H(H(H)(H))(H(H(N))))))
(N(F)(N(H(H)(H(N)(N(F))))))
(N(F)(N(H(H)(N)(H(N(F))))))
(N(N(H(H(N(F)))(H(N(F))))))
(N(F)(N(H(H(N))(H(N(F))))))
(N(N(H(H)(H(N(F))(N(F))))))
(N(N(H(H)(N)(H(N(H)(F))))))
(N(F)(N(H(N)(H(H))(H(N)))))
(N(F)(N(H(H)(N)(H(N(H))))))
(N(N(H(N)(H(H))(H(N(F))))))
(N(N(H(H(N(H)))(H(N(F))))))
(N(F)(N(H(H(N))(H(N(H))))))
(N(F)(N(H(H)(H(N)(N(H))))))
(N(N(H(H(H))(H(N)(N(F))))))
(N(N(H(H(N))(H(N(H(F)))))))
(N(N(H(H)(H(N)(N(H)(F))))))
(N(N(H(H)(H(N(H))(N(F))))))
(N(N(H(H(N))(H(N(H)(F))))))
(N(F)(N(H(H(H))(H(N)(N)))))
(N(N(H(H(H)(H))(H(N)(N)))))
(N(N(H(N)(H(H))(H(N(H))))))
(N(N(H(N)(H(N))(H(H)(H)))))
(N(N(H(H(N))(H(N(H(H)))))))
(N(N(H(H)(H(N(H))(N(H))))))
(N(N(H(H(N))(H(H)(H)(N)))))
(N(N(H(H)(N)(H(H)(H(N))))))
(N(N(H(H(N(H)))(H(N(H))))))
(N(N(H(H(H))(H(N)(N(H))))))
(N(F)(N(H(H)(N)(H(N)(N)))))
(N(F)(N(H(H(N))(H(N)(N)))))
(N(N(H(N)(H(N))(H(N(F))))))
(N(N(H(H(N))(H(N)(N(F))))))
(N(N(H(H(N)(N))(H(N(F))))))
(N(N(H(H)(N)(H(N)(N(F))))))
(N(F)(N(H(N)(H(N))(H(N)))))
(N(N(H(N)(H(H))(H(N)(N)))))
(N(N(H(H(H)(N))(H(N)(N)))))
(N(N(H(H)(N)(H(N)(N(H))))))
(N(N(H(H(N))(H(N)(N(H))))))
(N(N(H(N)(H(N))(H(N(H))))))
(N(N(H(H(N)(N))(H(N(H))))))
(N(F)(N(H(H)(H(H)(H(H(H)))))))
(N(F)(N(H(H)(H(N(H(A)))))))
(N(N(H(H)(H(N(F)(H(A)))))))
(N(F)(N(H(H)(H(N(F)(H(F)))))))
(N(N(H(H(H))(H(H)(H(H(H)))))))
(N(N(H(H)(H(H)(H(H(H(H))))))))
(N(N(H(H(H(H)))(H(H)(H)(H)))))
(N(N(H(H(H(H)))(H(H(H(H)))))))
(N(N(H(H(H(H)))(H(H)(H(H))))))
(N(N(H(H)(H(H(H))(H(H(H)))))))
(N(N(H(H(H)(H))(H(H(H(H)))))))
(N(N(H(H(H))(H(H(H(H(H))))))))
(N(N(H(H(H)(H))(H(H)(H(H))))))
(N(N(H(H(H))(H(H(H))(H(H))))))
(N(N(H(H)(H(H(H(H(H(H)))))))))
(N(N(H(H(H))(H(H)(H)(H(H))))))
(N(N(H(H(N(N)))(H(N(N))))))
(N(N(H(H(N)(N))(H(N)(N)))))
(N(N(H(N)(H(N))(H(N)(N)))))
(N(N(H(H(H))(H(N(H(A)))))))
(N(F)(N(H(H(H))(H(N(H(F)))))))
(N(F)(N(H(H(H)(H))(H(N(F))))))
(N(F)(N(H(H(H))(H(N(H)(F))))))
(N(F)(N(H(H(H(H)))(H(N(H))))))
(N(F)(N(H(H(H))(H(N(H(H)))))))
(N(F)(N(H(H(H)(H))(H(N(H))))))
(N(N(H(H(H)(H))(H(N(H)(F))))))
(N(F)(N(H(H(N(F)))(H(N(F))))))
(N(F)(N(H(H)(H(N(F))(N(F))))))
(N(N(H(H(H)(H))(H(N(H(H)))))))
(N(N(H(H(N(H)))(H(H(H(H)))))))
(N(N(H(H(N))(H(N(H(A)))))))
(N(N(H(H)(H(N)(N(H(A)))))))
(N(N(H(H)(N)(H(N(H(A)))))))
(N(N(H(H(N(F)))(H(N(H)(F))))))
(N(N(H(H)(H(N(F))(N(H)(F))))))
(N(F)(N(H(H)(N)(H(N(H)(F))))))
(N(F)(N(H(N)(H(H))(H(N(F))))))
(N(F)(N(H(H)(H(N(H))(N(F))))))
(N(F)(N(H(H(N(H)))(H(N(F))))))
(N(F)(N(H(H(N))(H(N(H)(F))))))
(N(F)(N(H(H)(H(N)(N(H)(F))))))
(N(F)(N(H(H(H))(H(N)(N(F))))))
(N(N(H(H(H))(H(N(F))(N(F))))))
(N(N(H(N)(H(H)(H))(H(N(F))))))
(N(N(H(H)(H(N(H))(N(H)(F))))))
(N(N(H(H(H)(H))(H(N)(N(F))))))
(N(N(H(H(H))(H(N)(N(H)(F))))))
(N(N(H(H(N(H)))(H(N(H)(F))))))
(N(F)(N(H(N)(H(N))(H(H)(H)))))
(N(N(H(H(H))(H(N(H))(N(F))))))
(N(F)(N(H(H(H)(H))(H(N)(N)))))
(N(F)(N(H(H)(H(N(H))(N(H))))))
(N(N(H(N)(H(H))(H(N(H)(F))))))
(N(N(H(H(N(H)))(H(N(H(F)))))))
(N(F)(N(H(N)(H(H))(H(N(H))))))
(N(F)(N(H(H(N))(H(N(H(H)))))))
(N(F)(N(H(H(N(H)))(H(N(H))))))
(N(F)(N(H(H)(H(N)(N(H(H)))))))
(N(F)(N(H(H(H))(H(N)(N(H))))))
(N(N(H(N)(H(N))(H(H)(H(H))))))
(N(N(H(H(N(H)))(H(N(H(H)))))))
(N(N(H(H(H)(H))(H(N)(N(H))))))
(N(N(H(N)(H(H)(H))(H(H)(N)))))
(N(N(H(H(N(H)))(H(H(N(H)))))))
(N(N(H(H(H))(H(N(H))(N(H))))))
(N(N(H(N)(H(H)(H))(H(N(H))))))
(N(N(H(N)(H(N(F)))(H(N(F))))))
(N(F)(N(H(H(N)(N))(H(N(F))))))
(N(F)(N(H(N)(H(N))(H(N(F))))))
(N(F)(N(H(H)(N)(H(N)(N(F))))))
(N(N(H(H)(N)(H(N(F))(N(F))))))
(N(F)(N(H(H(N))(H(N)(N(F))))))
(N(N(H(H(N))(H(N(F))(N(F))))))
(N(N(H(H(N(F)))(H(N)(N(F))))))
(N(F)(N(H(N)(H(H))(H(N)(N)))))
(N(N(H(N)(H(H))(H(N)(N(F))))))
(N(F)(N(H(H(N)(N))(H(N(H))))))
(N(F)(N(H(H)(N)(H(N)(N(H))))))
(N(F)(N(H(H(N))(H(N)(N(H))))))
(N(N(H(H(N))(H(N)(N(H)(F))))))
(N(N(H(N)(H(N))(H(N(H)(F))))))
(N(N(H(H)(N)(H(N(H))(N(F))))))
(N(F)(N(H(N)(H(N))(H(N(H))))))
(N(N(H(H)(N)(H(N)(N(H)(F))))))
(N(N(H(H(N))(H(N(H))(N(F))))))
(N(N(H(N)(H(N(H)))(H(N(F))))))
(N(N(H(H(N(H)))(H(N)(N(F))))))
(N(N(H(H(N(F)))(H(N)(N(H))))))
(N(N(H(H(N)(N))(H(N(H)(F))))))
(N(N(H(N)(H(H)(H))(H(N)(N)))))
(N(N(H(H)(N)(H(N(H))(N(H))))))
(N(N(H(N)(H(N(H)))(H(N(H))))))
(N(N(H(H(N(H)))(H(N)(N(H))))))
(N(N(H(H(N))(H(N(H))(N(H))))))
(N(N(H(N)(H(H))(H(N)(N(H))))))
(N(N(H(H)(H(N(H(A(A))))))))
(N(F)(N(H(H)(H(N(F)(H(A)))))))
(N(F)(N(H(H)(H(H)(H(H(H(H))))))))
(N(N(H(N)(H(N))(H(N)(N(F))))))
(N(N(H(N)(H(N)(N))(H(N(F))))))
(N(N(H(H(N)(N))(H(N)(N(F))))))
(N(F)(N(H(H(N)(N))(H(N)(N)))))
(N(F)(N(H(N)(H(N))(H(N)(N)))))
(N(N(H(H(H))(H(N(F)(H(A)))))))
(N(F)(N(H(H(H))(H(N(H(A)))))))
(N(F)(N(H(H(H))(H(N(F)(H(F)))))))
(N(N(H(H(H(H)))(H(H(H(H(H))))))))
(N(N(H(H(H(H(H))))(H(H(H(H)))))))
(N(N(H(H)(H(H)(H(H(H(H(H)))))))))
(N(N(H(H)(H(H(H(H)))(H(H(H)))))))
(N(N(H(H(H))(H(H(H(H(H(H)))))))))
(N(N(H(H(H)(H))(H(H)(H(H(H)))))))
(N(N(H(H(H(H)))(H(H)(H(H)(H))))))
(N(N(H(H(H(H)))(H(H(H))(H(H))))))
(N(N(H(H)(H(H(H))(H(H(H(H))))))))
(N(N(H(H(H)(H))(H(H(H(H(H))))))))
(N(N(H(H(H))(H(H(H))(H(H(H)))))))
(N(N(H(H(H(H)))(H(H)(H(H(H)))))))
(N(N(H(H)(H(H(H(H(H(H(H))))))))))
(N(N(H(H(H)(H))(H(H(H))(H(H))))))
(N(N(H(H(H)(H(H)))(H(H)(H(H))))))
(N(N(H(H(H))(H(H)(H(H(H(H))))))))
(N(N(H(H(H)(H(H)))(H(H(H(H)))))))
(N(N(H(H(N)(N))(H(N)(N(H))))))
(N(N(H(N)(H(N))(H(N)(N(H))))))
(N(N(H(N)(H(N)(N))(H(N(H))))))
(N(N(H(N)(H(H)(N))(H(N)(N)))))
(N(N(H(H(H(H)))(H(N(H(A)))))))
(N(N(H(H)(H(H)(H(N(H(A))))))))
(N(N(H(H(H)(H))(H(N(H(A)))))))
(N(F)(N(H(H(H)(H))(H(N(H)(F))))))
(N(N(H(H(N(A)))(H(N(A))))))
(N(F)(N(H(H(H)(H))(H(N(H(H)))))))
(N(N(H(H(N(F)))(H(N(H(A)))))))
(N(N(H(H(N))(H(N(F)(H(A)))))))
(N(N(H(H)(H(N(F))(N(H(A)))))))
(N(N(H(H)(H(N)(N(F)(H(A)))))))
(N(F)(N(H(H)(N)(H(N(H(A)))))))
(N(F)(N(H(H)(H(N)(N(H(A)))))))
(N(N(H(H)(N)(H(N(F)(H(A)))))))
(N(F)(N(H(H(N))(H(N(H(A)))))))
(N(N(H(H(N(F)))(H(N(F)(H(F)))))))
(N(F)(N(H(H)(H(N(F))(N(H)(F))))))
(N(F)(N(H(H(H))(H(N(F))(N(F))))))
(N(F)(N(H(H(N(F)))(H(N(H)(F))))))
(N(N(H(H(N(H)))(H(H(H(H(H))))))))
(N(N(H(H(N)(N))(H(N)(N)(N)))))
(N(N(H(N)(H(N)(N))(H(N)(N)))))
(N(N(H(N)(H(N))(H(N)(N)(N)))))
(N(N(H(H)(H(N(H))(N(H(A)))))))
(N(N(H(H(N(H)))(H(N(H(A)))))))
(N(N(H(H(H))(H(N)(N(H(A)))))))
(N(N(H(N)(H(H))(H(N(H(A)))))))
(N(F)(N(H(N)(H(H))(H(N(H)(F))))))
(N(N(H(H(N(H(F))))(H(N(H(F)))))))
(N(N(H(H(N(H)(F)))(H(N(H)(F))))))
(N(N(H(H(H))(H(N(F))(N(H)(F))))))
(N(F)(N(H(H(H))(H(N)(N(H)(F))))))
(N(F)(N(H(H(N(H)))(H(N(H)(F))))))
(N(F)(N(H(H(H)(H))(H(N)(N(F))))))
(N(N(H(H)(H(N(H)(F))(N(H)(F))))))
(N(F)(N(H(N)(H(H)(H))(H(N(F))))))
(N(N(H(H(H)(H))(H(N(F))(N(F))))))
(N(F)(N(H(H(N(H)))(H(N(H(F)))))))
(N(F)(N(H(H)(H(N(H))(N(H)(F))))))
(N(F)(N(H(H(H))(H(N(H))(N(F))))))
(N(F)(N(H(H(N))(H(N(H(H)(F)))))))
(N(F)(N(H(N)(H(H)(H))(H(N(H))))))
(N(F)(N(H(H(N(H)))(H(N(H(H)))))))
(N(N(H(H(H))(H(N(H))(N(H)(F))))))
(N(N(H(H(H)(H))(H(N)(N(H)(F))))))
(N(F)(N(H(H(N(H)))(H(H(N(H)))))))
(N(N(H(N)(H(H)(H))(H(N(H)(F))))))
(N(F)(N(H(H(H))(H(N(H))(N(H))))))
(N(F)(N(H(H(H)(H))(H(N)(N(H))))))
(N(N(H(H(H)(H))(H(N(H))(N(F))))))
(N(N(H(H(N(F)))(H(N(F))(N(F))))))
(N(F)(N(H(H(N))(H(N(F))(N(F))))))
(N(F)(N(H(H)(N)(H(N(F))(N(F))))))
(N(F)(N(H(H(N(F)))(H(N)(N(F))))))
(N(F)(N(H(N)(H(N(F)))(H(N(F))))))
(N(N(H(H(H)(H))(H(N(H))(N(H))))))
(N(N(H(N)(H(H)(H))(H(N(H(H)))))))
(N(N(H(H(N(H(H))))(H(N(H(H)))))))
(N(N(H(H(N))(H(N)(N(H(A)))))))
(N(N(H(H(N)(N))(H(N(H(A)))))))
(N(N(H(N)(H(N))(H(N(H(A)))))))
(N(N(H(H)(N)(H(N)(N(H(A)))))))
(N(N(H(N)(H(N))(H(N(F)(H(F)))))))
(N(N(H(H(N)(N(F)))(H(N(H)(F))))))
(N(N(H(H(N(F)))(H(N)(N(H)(F))))))
(N(F)(N(H(H)(N)(H(N)(N(H)(F))))))
(N(F)(N(H(H(N))(H(N(H))(N(F))))))
(N(F)(N(H(N)(H(H))(H(N)(N(F))))))
(N(F)(N(H(H)(N)(H(N(H))(N(F))))))
(N(F)(N(H(N)(H(N(H)))(H(N(F))))))
(N(F)(N(H(N)(H(N))(H(N(H)(F))))))
(N(F)(N(H(H(N(F)))(H(N)(N(H))))))
(N(F)(N(H(H(N)(N))(H(N(H)(F))))))
(N(N(H(H(N))(H(N(F))(N(H)(F))))))
(N(F)(N(H(H(N))(H(N)(N(H)(F))))))
(N(N(H(N)(H(H))(H(N(F))(N(F))))))
(N(F)(N(H(H(N(H)))(H(N)(N(F))))))
(N(N(H(N)(H(N(F)))(H(N(H)(F))))))
(N(N(H(H(N(H)))(H(N(F))(N(F))))))
(N(N(H(H)(N)(H(N(F))(N(H)(F))))))
(N(N(H(H(N(F)))(H(N(H))(N(F))))))
(N(N(H(H)(N)(H(N(H))(N(H)(F))))))
(N(N(H(N)(H(H)(H))(H(N)(N(F))))))
(N(N(H(N)(H(H))(H(N)(N(H)(F))))))
(N(F)(N(H(H(H))(H(N)(N(N(H)))))))
(N(N(H(H(N(H)))(H(N(H))(N(F))))))
(N(F)(N(H(N)(H(H)(H))(H(N)(N)))))
(N(N(H(N)(H(N(H)))(H(N(H)(F))))))
(N(F)(N(H(H(N(H)))(H(N)(N(H))))))
(N(N(H(H(N))(H(N(H))(N(H)(F))))))
(N(F)(N(H(H(N))(H(N(H))(N(H))))))
(N(N(H(H(N)(N(H)))(H(N(H)(F))))))
(N(F)(N(H(N)(H(H))(H(N)(N(H))))))
(N(F)(N(H(H)(N)(H(N(H))(N(H))))))
(N(N(H(N)(H(H))(H(N(H))(N(F))))))
(N(N(H(H(N(H)))(H(N)(N(H)(F))))))
(N(F)(N(H(N)(H(N(H)))(H(N(H))))))
(N(N(H(H(N(F)))(H(N(H))(N(H))))))
(N(F)(N(H(H)(H(N(H(A(A))))))))
(N(N(H(H)(H(N(F)(H(A(A))))))))
(N(N(H(N)(H(H)(H))(H(N)(N(H))))))
(N(N(H(H(N(H)))(H(N(H))(N(H))))))
(N(N(H(N)(H(H))(H(N(H))(N(H))))))
(N(N(H(N)(H(N(H)))(H(N(H(H)))))))
(N(N(H(H(N(H)))(H(N(H(N(H))))))))
(N(N(H(N)(H(N)(N))(H(H)(H(H))))))
(N(N(H(N)(H(N))(H(N(F))(N(F))))))
(N(N(H(H(N)(N(F)))(H(N)(N(F))))))
(N(F)(N(H(H(N)(N))(H(N)(N(F))))))
(N(F)(N(H(N)(H(N))(H(N)(N(F))))))
(N(N(H(N)(H(N(F)))(H(N)(N(F))))))
(N(F)(N(H(N)(H(N)(N))(H(N(F))))))
(N(N(H(H(N)(N))(H(N(F))(N(F))))))
(N(N(H(H(H))(H(N(H(A(A))))))))
(N(F)(N(H(H(H))(H(N(F)(H(A)))))))
(N(F)(N(H(H)(H(H(H(H)))(H(H(H)))))))
(N(F)(N(H(H(H(H)))(H(H(H))(H(H))))))
(N(N(H(N)(H(N(F)))(H(N)(N(H))))))
(N(N(H(H(N)(N))(H(N)(N(H)(F))))))
(N(N(H(N)(H(N(H)))(H(N)(N(F))))))
(N(N(H(N)(H(N)(N))(H(N(H)(F))))))
(N(N(H(H(N)(N))(H(N(H))(N(F))))))
(N(N(H(H(N)(N(H)))(H(N)(N(F))))))
(N(F)(N(H(N)(H(N))(H(N)(N(H))))))
(N(F)(N(H(N)(H(N)(N))(H(N(H))))))
(N(F)(N(H(H(N)(N))(H(N)(N(H))))))
(N(N(H(N)(H(N))(H(N)(N(H)(F))))))
(N(N(H(N)(H(N))(H(N(H))(N(F))))))
(N(F)(N(H(H(H)(H))(H(N(H(A)))))))
(N(N(H(H(H)(H))(H(N(F)(H(A)))))))
(N(F)(N(H(H(H(H)))(H(N(H(A)))))))
(N(F)(N(H(H(H)(H))(H(N(F)(H(F)))))))
(N(N(H(H(H)(H))(H(H(H))(H(H(H)))))))
(N(N(H(H)(H(H(H))(H(H(H(H(H)))))))))
(N(N(H(H)(H(H(H(H(H(H(H(H)))))))))))
(N(N(H(H(H(H(H))))(H(H)(H(H(H)))))))
(N(N(H(H(H)(H(H)))(H(H(H))(H(H))))))
(N(N(H(H(H))(H(H(H(H(H(H(H))))))))))
(N(N(H(H(H))(H(H(H(H)))(H(H(H)))))))
(N(N(H(H(H))(H(H(H))(H(H(H(H))))))))
(N(N(H(H(H(H)))(H(H)(H(H(H(H))))))))
(N(N(H(H)(H(H)(H(H(H(H(H(H))))))))))
(N(N(H(H(H)(H(H)))(H(H(H(H(H))))))))
(N(N(H(H(H))(H(H)(H(H(H(H(H)))))))))
(N(N(H(H(H(H(H))))(H(H(H(H(H))))))))
(N(N(H(H(H(H)))(H(H(H(H(H(H)))))))))
(N(N(H(H(H(H)))(H(H(H))(H(H)(H))))))
(N(N(H(H(H)(H))(H(H(H(H(H(H)))))))))
(N(N(H(H(H)(H(H)))(H(H)(H(H(H)))))))
(N(N(H(H)(H(H(H(H)))(H(H(H(H))))))))
(N(N(H(H(H(H)))(H(H(H))(H(H(H)))))))
(N(N(H(H(H(H(H))))(H(H(H))(H(H))))))
(N(N(H(H(H(H)))(H(H)(H(H)(H(H)))))))
(N(N(H(H(N(H(N))))(H(N(H(N)))))))
(N(N(H(H(N)(N(H)))(H(N)(N(H))))))
(N(N(H(N)(H(N(H)))(H(N)(N(H))))))
(N(N(H(H(N)(N))(H(N(H))(N(H))))))
(N(N(H(N)(H(N))(H(N(H))(N(H))))))
(N(N(H(H)(N)(H(N(H(A(A))))))))
(N(N(H(H(N))(H(N(H(A(A))))))))
(N(N(H(H(N(A)))(H(N(H(A)))))))
(N(F)(N(H(H)(H(N(F))(N(H(A)))))))
(N(N(H(H)(H(N(F))(N(F)(H(A)))))))
(N(F)(N(H(H)(N)(H(N(F)(H(A)))))))
(N(F)(N(H(H(N(F)))(H(N(H(A)))))))
(N(N(H(H(N(F)))(H(N(F)(H(A)))))))
(N(F)(N(H(H)(H(N)(N(F)(H(A)))))))
(N(F)(N(H(H(N))(H(N(F)(H(A)))))))
(N(F)(N(H(H(N(F)))(H(N(F)(H(F)))))))
(N(N(H(N)(H(N)(N))(H(N)(N(F))))))
(N(F)(N(H(N)(H(N)(N))(H(N)(N)))))
(N(N(H(H(N(H)))(H(N(F)(H(A)))))))
(N(F)(N(H(N)(H(H))(H(N(H(A)))))))
(N(N(H(H)(H(N(H))(N(F)(H(A)))))))
(N(N(H(H)(H(N(H)(F))(N(H(A)))))))
(N(F)(N(H(H)(H(N(H))(N(H(A)))))))
(N(N(H(N)(H(H))(H(N(F)(H(A)))))))
(N(F)(N(H(H(N(H)))(H(N(H(A)))))))
(N(N(H(H(N(H)(F)))(H(N(H(A)))))))
(N(N(H(H(H))(H(N)(N(F)(H(A)))))))
(N(F)(N(H(H(H))(H(N)(N(H(A)))))))
(N(N(H(H(H))(H(N(F))(N(H(A)))))))
(N(F)(N(H(H(N(H)(F)))(H(N(H)(F))))))
(N(F)(N(H(H(H)(H))(H(N(F))(N(F))))))
(N(F)(N(H(H(H))(H(N(F))(N(H)(F))))))
(N(F)(N(H(H(N(H)))(H(N(F)(H(F)))))))
(N(F)(N(H(H(N(H(F))))(H(N(H(F)))))))
(N(N(H(H(N(H)(F)))(H(N(F)(H(F)))))))
(N(F)(N(H(H)(H(N(H)(F))(N(H)(F))))))
(N(N(H(H(H(H)))(H(N)(H(H))(H(H))))))
(N(N(H(N)(H(H(H)))(H(H(H))(H(H))))))
(N(N(H(H(N)(N))(H(N)(N(H(N)))))))
(N(N(H(N)(H(N)(N))(H(N)(N(H))))))
(N(N(H(H(N(H(H))))(H(N(H(A)))))))
(N(N(H(H(H)(H))(H(N)(N(H(A)))))))
(N(N(H(N)(H(H)(H))(H(N(H(A)))))))
(N(N(H(H(H))(H(N(H))(N(H(A)))))))
(N(F)(N(H(H(N(H)(F)))(H(N(H(H)))))))
(N(N(H(H(H))(H(N(H))(N(F)(H(F)))))))
(N(F)(N(H(H(H)(H))(H(N)(N(H)(F))))))
(N(F)(N(H(N)(H(H)(H))(H(N(H)(F))))))
(N(N(H(H(H)(H))(H(N(F))(N(H)(F))))))
(N(F)(N(H(H(N(H)))(H(N(H(H)(F)))))))
(N(N(H(H(H))(H(N(H)(F))(N(H)(F))))))
(N(F)(N(H(H(H))(H(N(H))(N(H)(F))))))
(N(F)(N(H(H(H)(H))(H(N(H))(N(F))))))
(N(F)(N(H(H(N(F)))(H(N(F))(N(F))))))
(N(F)(N(H(H(N(H(H))))(H(N(H(H)))))))
(N(F)(N(H(H(H)(H))(H(N(H))(N(H))))))
(N(F)(N(H(N)(H(H)(H))(H(N(H(H)))))))
(N(N(H(H(N(H(H))))(H(N(F)(H(H)))))))
(N(N(H(H(H)(H))(H(N(H))(N(H)(F))))))
(N(F)(N(H(N)(H(N))(H(N(H(A)))))))
(N(N(H(H)(N)(H(N(F))(N(H(A)))))))
(N(N(H(N)(H(N))(H(N(F)(H(A)))))))
(N(N(H(H)(N)(H(N)(N(F)(H(A)))))))
(N(F)(N(H(H)(N)(H(N)(N(H(A)))))))
(N(N(H(H(N)(N))(H(N(F)(H(A)))))))
(N(F)(N(H(H(N))(H(N)(N(H(A)))))))
(N(N(H(H(N)(N(F)))(H(N(H(A)))))))
(N(N(H(H(N(F)))(H(N)(N(H(A)))))))
(N(N(H(H(N))(H(N(F))(N(H(A)))))))
(N(N(H(H(N))(H(N)(N(F)(H(A)))))))
(N(N(H(N)(H(N(F)))(H(N(H(A)))))))
(N(F)(N(H(H(N))(H(N)(N(H)(A))))))
(N(F)(N(H(H(N)(N))(H(N(H(A)))))))
(N(F)(N(H(H)(N)(H(N(F))(N(H)(F))))))
(N(N(H(H(N(F)))(H(N(F))(N(H)(F))))))
(N(F)(N(H(H(N))(H(N(F))(N(H)(F))))))
(N(N(H(H(N(H)(F)))(H(N(F))(N(F))))))
(N(F)(N(H(H(N(F)))(H(N)(N(H)(F))))))
(N(N(H(N)(H(N(F)))(H(N(F)(H(F)))))))
(N(F)(N(H(H(N(H)))(H(N(F))(N(F))))))
(N(F)(N(H(N)(H(N(F)))(H(N(H)(F))))))
(N(F)(N(H(H(N)(N(F)))(H(N(H)(F))))))
(N(F)(N(H(H(N(F)))(H(N(H))(N(F))))))
(N(F)(N(H(N)(H(H))(H(N(F))(N(F))))))
(N(F)(N(H(N)(H(N))(H(N(F)(H(F)))))))
(N(N(H(N)(H(N)(N))(H(N)(N)(N)))))
(N(N(H(H(N(H)))(H(N)(N(H(A)))))))
(N(N(H(H(N)(N(H)))(H(N(H(A)))))))
(N(N(H(N)(H(H))(H(N)(N(H(A)))))))
(N(N(H(H(N))(H(N(H))(N(H(A)))))))
(N(N(H(H(N))(H(N(H))(N(H)(A))))))
(N(N(H(N)(H(N(H)))(H(N(H(A)))))))
(N(N(H(H)(N)(H(N(H))(N(H(A)))))))
(N(F)(N(H(N)(H(H))(H(N)(N(H)(F))))))
(N(F)(N(H(N)(H(H)(H))(H(N)(N(F))))))
(N(F)(N(H(H(N))(H(N(H))(N(H(F)))))))
(N(F)(N(H(N)(H(N(H)))(H(N(H)(F))))))
(N(N(H(H(N(H)(F)))(H(N(H))(N(F))))))
(N(N(H(H(N))(H(N(H)(F))(N(H)(F))))))
(N(F)(N(H(H(N))(H(N(H))(N(H)(F))))))
(N(N(H(H(N(H)))(H(N(F))(N(H)(F))))))
(N(N(H(H(N(H)(F)))(H(N)(N(H)(F))))))
(N(F)(N(H(H(N(F)))(H(N(H))(N(H))))))
(N(F)(N(H(H(N(H)))(H(N(H))(N(F))))))
(N(N(H(N)(H(H)(H))(H(N(F))(N(F))))))
(N(F)(N(H(H(N)(N(H)))(H(N(H)(F))))))
(N(N(H(H)(N)(H(N(H)(F))(N(H)(F))))))
(N(N(H(N)(H(N(H)(F)))(H(N(H)(F))))))
(N(F)(N(H(N)(H(N(H)))(H(N(H(F)))))))
(N(F)(N(H(H)(N)(H(N(H))(N(H)(F))))))
(N(N(H(N)(H(H))(H(N(F))(N(H)(F))))))
(N(N(H(H(N(F)))(H(N(H))(N(H)(F))))))
(N(F)(N(H(N)(H(H))(H(N(H))(N(F))))))
(N(F)(N(H(H(N(H)))(H(N)(N(H)(F))))))
(N(F)(N(H(H)(H(N(F)(H(A(A))))))))
(N(F)(N(H(H(N(H(H))))(H(N(H(N)))))))
(N(N(H(H(N(H)(F)))(H(N(H(N(H))))))))
(N(F)(N(H(H(N(H)))(H(N(H))(N(H))))))
(N(N(H(H(N(H)))(H(N(H))(N(H)(F))))))
(N(F)(N(H(N(H))(H(N(H)))(H(N(H))))))
(N(F)(N(H(H(N(H)))(H(N(H(N(H))))))))
(N(F)(N(H(N)(H(H)(H))(H(N)(N(H))))))
(N(N(H(H(N(H)(F)))(H(N(H))(N(H))))))
(N(N(H(N)(H(H)(H))(H(N)(N(H)(F))))))
(N(F)(N(H(N)(H(N(H)))(H(N(H(H)))))))
(N(N(H(N)(H(H))(H(N(H))(N(H)(F))))))
(N(F)(N(H(N)(H(H))(H(N(H))(N(H))))))
(N(N(H(H(N(H)))(H(N(F)(H(N(H))))))))
(N(N(H(N)(H(H)(H))(H(N(H))(N(F))))))
(N(N(H(H(N)(N(F)))(H(N(F))(N(F))))))
(N(F)(N(H(H(N)(N(F)))(H(N)(N(F))))))
(N(N(H(N)(H(N(F)))(H(N(F))(N(F))))))
(N(F)(N(H(N)(H(N))(H(N(F))(N(F))))))
(N(F)(N(H(H(N)(N))(H(N(F))(N(F))))))
(N(F)(N(H(N)(H(N(F)))(H(N)(N(F))))))
(N(N(H(H(H))(H(N(F)(H(A(A))))))))
(N(F)(N(H(H(H))(H(N(H(A(A))))))))
(N(N(H(H(N(H(H))))(H(N(H(N(H))))))))
(N(N(H(N)(H(H)(H))(H(N(H))(N(H))))))
(N(N(H(N)(H(N(H(H))))(H(N(H(H)))))))
(N(N(H(H(N(H)))(H(N(H(N(H(H)))))))))
(N(N(H(N)(H(N)(N))(H(N(H(A)))))))
(N(N(H(H(N)(N))(H(N)(N(H(A)))))))
(N(N(H(N)(H(N))(H(N)(N(H(A)))))))
(N(N(H(N)(H(N(F)))(H(N)(N(H)(F))))))
(N(N(H(H(N)(N(H)))(H(N(F))(N(F))))))
(N(N(H(H(N)(N(F)))(H(N(H))(N(F))))))
(N(N(H(H(N)(N(F)))(H(N)(N(H)(F))))))
(N(N(H(H(N)(N))(H(N(F))(N(H)(F))))))
(N(N(H(N)(H(N)(N(F)))(H(N(H)(F))))))
(N(N(H(N)(H(N(H)))(H(N(F))(N(F))))))
(N(N(H(N)(H(N(F)))(H(N(H))(N(F))))))
(N(N(H(N)(H(N))(H(N(F))(N(H)(F))))))
(N(F)(N(H(H(N)(N(H)))(H(N)(N(F))))))
(N(F)(N(H(H(N)(N))(H(N(H))(N(F))))))
(N(F)(N(H(N)(H(N)(N))(H(N(H)(F))))))
(N(F)(N(H(N)(H(N(H)))(H(N)(N(F))))))
(N(F)(N(H(N)(H(N(F)))(H(N)(N(H))))))
(N(F)(N(H(N)(H(N))(H(N(H))(N(F))))))
(N(F)(N(H(N)(H(N))(H(N)(N(H)(F))))))
(N(F)(N(H(H(N)(N))(H(N)(N(H)(F))))))
(N(F)(N(H(N)(H(N))(H(N)(N(H(F)))))))
(N(N(H(H(H)(H))(H(N(H(A(A))))))))
(N(F)(N(H(H(H)(H))(H(N(F)(H(A)))))))
(N(F)(N(H(H(N)(N(H)))(H(N)(N(H))))))
(N(F)(N(H(N)(H(N))(H(N(H))(N(H))))))
(N(N(H(N)(H(N)(N(H)))(H(N(H)(F))))))
(N(N(H(N)(H(N(H)))(H(N(H))(N(F))))))
(N(N(H(N)(H(N(F)))(H(N(H))(N(H))))))
(N(N(H(N)(H(N(H)))(H(N)(N(H)(F))))))
(N(F)(N(H(N)(H(N(H)))(H(N)(N(H))))))
(N(N(H(N)(H(N))(H(N(H))(N(H)(F))))))
(N(F)(N(H(H(N(H(N))))(H(N(H(N)))))))
(N(N(H(H(N)(N(H)))(H(N(H))(N(F))))))
(N(N(H(H(N)(N(F)))(H(N(H))(N(H))))))
(N(N(H(H(N(H)))(H(N(H)))(N(N(F))))))
(N(N(H(H(N)(N))(H(N(H))(N(H)(F))))))
(N(F)(N(H(H(N)(N))(H(N(H))(N(H))))))
(N(N(H(H(N)(N(H)))(H(N)(N(H)(F))))))
(N(N(H(H(H(H)))(H(H(H(H)))(H(H(H)))))))
(N(N(H(H(H))(H(H(H))(H(H(H(H(H)))))))))
(N(N(H(H(H)(H(H(H))))(H(H(H))(H(H))))))
(N(N(H(H(H(H))(H(H)))(H(H(H(H(H))))))))
(N(N(H(H(H)(H(H)))(H(H(H))(H(H(H)))))))
(N(N(H(H(H(H))(H(H)))(H(H(H))(H(H))))))
(N(N(H(H(H(H(H))))(H(H(H))(H(H(H)))))))
(N(N(H(H(H)(H(H(H))))(H(H)(H(H(H)))))))
(N(N(H(H(H)(H(H)))(H(H(H))(H(H)(H))))))
(N(N(H(H(H(H(H))))(H(H)(H(H)(H(H)))))))
(N(N(H(H(H)(H))(H(H(H(H)))(H(H(H)))))))
(N(N(H(H(H(H)))(H(H(H(H(H(H(H))))))))))
(N(N(H(H)(H(H(H(H(H(H(H(H(H))))))))))))
(N(N(H(H(H))(H(H(H(H(H(H(H(H)))))))))))
(N(N(H(H(H))(H(H(H(H)))(H(H(H(H))))))))
(N(N(H(H(H(H(H(H)))))(H(H(H(H(H))))))))
(N(N(H(H)(H(H(H))(H(H(H(H(H(H))))))))))
(N(N(H(H)(H(H(H(H(H))))(H(H(H(H))))))))
(N(N(H(H)(H(H(H(H)))(H(H(H(H(H)))))))))
(N(N(H(H(H)(H))(H(H(H(H(H(H(H))))))))))
(N(N(H(H(H))(H(H)(H(H(H(H(H(H))))))))))
(N(N(H(H(H)(H(H)))(H(H(H(H(H(H)))))))))
(N(N(H(H(H(H)))(H(H)(H(H(H(H(H)))))))))
(N(N(H(H(H(H(H))))(H(H)(H(H(H(H))))))))
(N(N(H(H(H(H(H))))(H(H(H(H(H(H)))))))))
(N(N(H(H(H)(H(H(H))))(H(H(H(H(H))))))))
(N(N(H(H(H(H)))(H(H(H))(H(H(H(H))))))))
(N(F)(N(H(H)(N)(H(N(H(A(A))))))))
(N(N(H(H(N))(H(N(F)(H(A(A))))))))
(N(F)(N(H(H(N))(H(N(H(A(A))))))))
(N(N(H(H)(N)(H(N(F)(H(A(A))))))))
(N(F)(N(H(H)(H(N(F))(N(F)(H(A)))))))
(N(F)(N(H(H(N(F)))(H(N(F)(H(A)))))))
(N(N(H(H(N)(N(H)))(H(N(H))(N(H))))))
(N(N(H(N)(H(N(H)))(H(N(H))(N(H))))))
(N(N(H(N)(H(N)(N))(H(N(F))(N(F))))))
(N(F)(N(H(N)(H(N)(N))(H(N)(N(F))))))
(N(N(H(N)(H(N)(N(F)))(H(N)(N(F))))))
(N(N(H(H(N(H(A))))(H(N(H(A)))))))
(N(N(H(N)(H(H))(H(N(H(A(A))))))))
(N(N(H(H)(H(N(H(A)))(N(H(A)))))))
(N(F)(N(H(H(N(H)(F)))(H(N(H(A)))))))
(N(N(H(H)(H(N(H)(F))(N(F)(H(A)))))))
(N(N(H(H(H))(H(N(F))(N(F)(H(A)))))))
(N(F)(N(H(H)(H(N(H))(N(F)(H(A)))))))
(N(F)(N(H(H)(H(N(H)(F))(N(H(A)))))))
(N(F)(N(H(N)(H(H))(H(N(F)(H(A)))))))
(N(F)(N(H(H(H))(H(N)(N(F)(H(A)))))))
(N(F)(N(H(H(N(H)))(H(N(F)(H(A)))))))
(N(N(H(H(N(H)(F)))(H(N(F)(H(A)))))))
(N(F)(N(H(H(H))(H(N(F))(N(H(A)))))))
(N(F)(N(H(H(N(H(A))))(H(N(H(F)))))))
(N(F)(N(H(H(N(H(F))))(H(N(F)(H(F)))))))
(N(N(H(H(N(F)(H(F))))(H(N(F)(H(F)))))))
(N(F)(N(H(H(N(H)(F)))(H(N(F)(H(F)))))))
(N(F)(N(H(H(N)(N))(H(N)(N(H(N)))))))
(N(N(H(N)(H(N)(N))(H(N(H))(N(F))))))
(N(N(H(N)(H(N)(N))(H(N)(N(H)(F))))))
(N(N(H(N)(H(N)(N(H)))(H(N)(N(F))))))
(N(F)(N(H(N)(H(N)(N))(H(N)(N(H))))))
(N(F)(N(H(N)(H(H)(H))(H(N(H(A)))))))
(N(F)(N(H(H(H)(H))(H(N)(N(H(A)))))))
(N(N(H(H(H))(H(N(H)(F))(N(H(A)))))))
(N(N(H(H(H)(H))(H(N(F))(N(H(A)))))))
(N(N(H(H(H))(H(N(H))(N(F)(H(A)))))))
(N(N(H(N)(H(H)(H))(H(N(F)(H(A)))))))
(N(F)(N(H(H(H))(H(N(H))(N(H(A)))))))
(N(N(H(H(N(H(H))))(H(N(F)(H(A)))))))
(N(F)(N(H(H(N(H(H))))(H(N(H(A)))))))
(N(N(H(H(H)(H))(H(N)(N(F)(H(A)))))))
(N(F)(N(H(H(N(H(F))))(H(N(H(H)(F)))))))
(N(F)(N(H(H(H))(H(N(H))(N(F)(H(F)))))))
(N(F)(N(H(H(H))(H(N(H)(F))(N(H)(F))))))
(N(F)(N(H(H(H)(H))(H(N(F))(N(H)(F))))))
(N(N(H(N)(H(N)(N))(H(N(H))(N(H))))))
(N(N(H(N)(H(N)(N(H)))(H(N)(N(H))))))
(N(N(H(H(H)(H))(H(N(H))(N(H(A)))))))
(N(F)(N(H(H(N(H(H))))(H(N(F)(H(H)))))))
(N(N(H(H(H)(H))(H(N(H)(F))(N(H)(F))))))
(N(F)(N(H(H(H)(H))(H(N(H))(N(H)(F))))))
(N(N(H(N)(H(N))(H(N(H(A(A))))))))
(N(N(H(N)(H(N(F)))(H(N(F)(H(A)))))))
(N(F)(N(H(H(N))(H(N)(N(F)(H(A)))))))
(N(N(H(H(N(F)))(H(N)(N(F)(H(A)))))))
(N(N(H(H(N))(H(N(F))(N(F)(H(A)))))))
(N(F)(N(H(H(N)(N(F)))(H(N(H(A)))))))
(N(N(H(H(N(F)))(H(N(F))(N(H(A)))))))
(N(F)(N(H(H(N))(H(N(F))(N(H(A)))))))
(N(F)(N(H(N)(H(N))(H(N(F)(H(A)))))))
(N(F)(N(H(H(N)(N))(H(N(F)(H(A)))))))
(N(N(H(H(N)(N(F)))(H(N(F)(H(A)))))))
(N(N(H(H)(N)(H(N(F))(N(F)(H(A)))))))
(N(N(H(H(N(H(A))))(H(N(F))(N(F))))))
(N(F)(N(H(H)(N)(H(N)(N(F)(H(A)))))))
(N(F)(N(H(N)(H(N(F)))(H(N(H(A)))))))
(N(F)(N(H(H)(N)(H(N(F))(N(H(A)))))))
(N(F)(N(H(H(N(F)))(H(N)(N(H(A)))))))
(N(F)(N(H(H(N(H)(F)))(H(N(F))(N(F))))))
(N(F)(N(H(H(N(F)))(H(N(F))(N(H)(F))))))
(N(F)(N(H(N)(H(N(F)))(H(N(F)(H(F)))))))
(N(F)(N(H(H(N(H)))(H(N)(N(H(A)))))))
(N(F)(N(H(H(N))(H(N(H))(N(H(A)))))))
(N(N(H(H(N))(H(N(H)(F))(N(H(A)))))))
(N(F)(N(H(N)(H(N(H)))(H(N(H(A)))))))
(N(N(H(H(N(H(A))))(H(N(H))(N(F))))))
(N(N(H(H(N(H(A))))(H(N)(N(H)(F))))))
(N(N(H(H(N(F)))(H(N(H))(N(H(A)))))))
(N(N(H(H(N))(H(N(H))(N(F)(H(A)))))))
(N(F)(N(H(H(H))(H(N)(N(N(H(A))))))))
(N(N(H(H(N)(N(H)))(H(N(F)(H(A)))))))
(N(N(H(N)(H(N(H)(F)))(H(N(H(A)))))))
(N(N(H(H)(N)(H(N(H)(F))(N(H(A)))))))
(N(N(H(H(N(H)))(H(N)(N(F)(H(A)))))))
(N(N(H(N)(H(N(H)))(H(N(F)(H(A)))))))
(N(N(H(H)(N)(H(N(H))(N(F)(H(A)))))))
(N(N(H(H(N(H)))(H(N(F))(N(H(A)))))))
(N(N(H(N)(H(H))(H(N(F))(N(H(A)))))))
(N(N(H(N)(H(H))(H(N)(N(F)(H(A)))))))
(N(N(H(H(N(H)(F)))(H(N)(N(H(A)))))))
(N(F)(N(H(N)(H(H))(H(N)(N(H(A)))))))
(N(F)(N(H(H)(N)(H(N(H))(N(H(A)))))))
(N(F)(N(H(H(N)(N(H)))(H(N(H(A)))))))
(N(N(H(H(N(H)(F)))(H(N(F))(N(H)(F))))))
(N(F)(N(H(N)(H(N(H(F))))(H(N(H(F)))))))
(N(F)(N(H(N)(H(N(H)(F)))(H(N(H)(F))))))
(N(F)(N(H(H(N(H)(F)))(H(N(H))(N(F))))))
(N(F)(N(H(H(N(H)))(H(N(F))(N(H)(F))))))
(N(F)(N(H(N)(H(H))(H(N(F))(N(H)(F))))))
(N(F)(N(H(H(N(H)(F)))(H(N)(N(H)(F))))))
(N(F)(N(H(H(N))(H(N(H)(F))(N(H)(F))))))
(N(F)(N(H(H(N(F)))(H(N(H))(N(H)(F))))))
(N(F)(N(H(H)(N)(H(N(H)(F))(N(H)(F))))))
(N(F)(N(H(N)(H(H)(H))(H(N(F))(N(F))))))
(N(N(H(N)(H(N(H)(F)))(H(N(F)(H(F)))))))
(N(N(H(H(N(F)))(H(N(H)(F))(N(H)(F))))))
(N(N(H(H(H)(H))(H(N(H(H)))(N(H(H)))))))
(N(N(H(N)(H(N)(N)(N))(H(N)(N(H))))))
(N(N(H(N)(H(N)(N))(H(N)(N)(N(H))))))
(N(N(H(H(N(H(A))))(H(N(H))(N(H))))))
(N(N(H(H(N(H)))(H(N(H))(N(H)(A))))))
(N(N(H(H(N(H)))(H(N(H))(N(H(A)))))))
(N(N(H(N)(H(N(H(H))))(H(N(H(A)))))))
(N(N(H(N)(H(H)(H))(H(N)(N(H(A)))))))
(N(N(H(N)(H(H))(H(N(H))(N(H(A)))))))
(N(N(H(N)(H(H)(H))(H(N(F))(N(H)(F))))))
(N(F)(N(H(H(N(H)(F)))(H(N(H(N(H))))))))
(N(F)(N(H(H(N(H)))(H(N(H(N(H)(F))))))))
(N(F)(N(H(N)(H(H)(H))(H(N)(N(H)(F))))))
(N(F)(N(H(N)(H(H)(H))(H(N(H))(N(F))))))
(N(N(H(N)(H(H))(H(N(H)(F))(N(H)(F))))))
(N(N(H(H(N(H)(F)))(H(N(F)(H(N(H))))))))
(N(F)(N(H(N)(H(H))(H(N(H))(N(H)(F))))))
(N(N(H(H(N(H)))(H(N(F)(H(N(H)(F))))))))
(N(N(H(N)(H(H))(H(N(H))(N(F)(H(F)))))))
(N(F)(N(H(H(N(H)))(H(N(H))(N(H)(F))))))
(N(F)(N(H(H(N(H)(F)))(H(N(H))(N(H))))))
(N(N(H(H(N(H)))(H(N(H)(F))(N(H)(F))))))
(N(F)(N(H(H(N(H(F))))(H(N(H))(N(H))))))
(N(N(H(H(N(H)(F)))(H(N(H))(N(H)(F))))))
(N(F)(N(H(H(N)(N(F)))(H(N(F))(N(F))))))
(N(F)(N(H(N)(H(N(F)))(H(N(F))(N(F))))))
(N(N(H(H(N(F))(N(F)))(H(N(F))(N(F))))))
(N(F)(N(H(H(H))(H(N(F)(H(A(A))))))))
(N(F)(N(H(H(N(H)))(H(N(H))(N(H(H)))))))
(N(F)(N(H(N)(H(H)(H))(H(N(H))(N(H))))))
(N(N(H(N)(H(H)(H))(H(N(H))(N(H)(F))))))
(N(F)(N(H(H(N(H(H))))(H(N(H))(N(H))))))
(N(N(H(N)(H(N(H(H))))(H(N(F)(H(H)))))))
(N(F)(N(H(H(N(H(H))))(H(N(H(N(H))))))))
(N(F)(N(H(N)(H(N(H(H))))(H(N(H(H)))))))
(N(F)(N(H(H(N(H)))(H(N(H(N(H(H)))))))))
(N(F)(N(H(N)(H(N))(H(N)(N(H(A)))))))
(N(N(H(N)(H(N))(H(N)(N(F)(H(A)))))))
(N(F)(N(H(H(N)(N))(H(N)(N(H(A)))))))
(N(N(H(N)(H(N))(H(N(F))(N(H(A)))))))
(N(N(H(N)(H(N)(N))(H(N(F)(H(A)))))))
(N(N(H(H(N)(N))(H(N(F))(N(H(A)))))))
(N(N(H(H(N)(N(F)))(H(N)(N(H(A)))))))
(N(N(H(H(N)(N))(H(N)(N(F)(H(A)))))))
(N(N(H(N)(H(N(F)))(H(N)(N(H(A)))))))
(N(N(H(N)(H(N)(N(F)))(H(N(H(A)))))))
(N(F)(N(H(N)(H(N)(N))(H(N(H(A)))))))
(N(F)(N(H(N)(H(N(H)))(H(N(F))(N(F))))))
(N(N(H(N)(H(N(H)(F)))(H(N(F))(N(F))))))
(N(F)(N(H(N)(H(N(F)))(H(N(H))(N(F))))))
(N(N(H(H(N(H))(N(F)))(H(N(F))(N(F))))))
(N(F)(N(H(H(N)(N(F)))(H(N)(N(H)(F))))))
(N(F)(N(H(H(N)(N))(H(N(F))(N(H)(F))))))
(N(N(H(H(N)(N(F)))(H(N(F))(N(H)(F))))))
(N(F)(N(H(N)(H(N))(H(N(F))(N(H)(F))))))
(N(F)(N(H(N)(H(N)(N(F)))(H(N(H)(F))))))
(N(N(H(N)(H(N(F)))(H(N(F))(N(H)(F))))))
(N(F)(N(H(H(N)(N(F)))(H(N(H))(N(F))))))
(N(F)(N(H(N)(H(N(F)))(H(N)(N(H)(F))))))
(N(F)(N(H(H(N)(N(H)))(H(N(F))(N(F))))))
(N(N(H(H(N)(N(H)(F)))(H(N(F))(N(F))))))
(N(N(H(H(H)(H))(H(N(F)(H(A(A))))))))
(N(F)(N(H(H(H)(H))(H(N(H(A(A))))))))
(N(N(H(H(N(H(H))))(H(N(H(N(H(H)))))))))
(N(N(H(H(N(H(H))))(H(N(H))(N(H(H)))))))
(N(N(H(N)(H(N)(N(H)))(H(N(H(A)))))))
(N(N(H(N)(H(N(H)))(H(N)(N(H(A)))))))
(N(N(H(H(N)(N(H)))(H(N)(N(H(A)))))))
(N(N(H(N)(H(N))(H(N(H))(N(H(A)))))))
(N(N(H(H(N)(N))(H(N(H))(N(H(A)))))))
(N(F)(N(H(H(N)(N(F)))(H(N(H))(N(H))))))
(N(N(H(N)(H(N(F)))(H(N(H))(N(H)(F))))))
(N(N(H(H(N(H))(N(F)))(H(N(H))(N(F))))))
(N(F)(N(H(N)(H(N(F)))(H(N(H))(N(H))))))
(N(F)(N(H(H(N)(N(H)))(H(N(H))(N(F))))))
(N(F)(N(H(N)(H(N(H)))(H(N)(N(H)(F))))))
(N(N(H(N)(H(N(H)(F)))(H(N)(N(H)(F))))))
(N(F)(N(H(N)(H(N(H)))(H(N(H))(N(F))))))
(N(N(H(N)(H(N(H)(F)))(H(N(H))(N(F))))))
(N(F)(N(H(N)(H(N)(N(H)))(H(N(H)(F))))))
(N(N(H(H(N)(N(H)(F)))(H(N(H))(N(F))))))
(N(N(H(H(N)(N(H)(F)))(H(N)(N(H)(F))))))
(N(N(H(N)(H(N(H)))(H(N(F))(N(H)(F))))))
(N(N(H(H(N(H))(N(H)))(H(N(F))(N(F))))))
(N(F)(N(H(N)(H(N))(H(N(H))(N(H)(F))))))
(N(N(H(N)(H(N))(H(N(H)(F))(N(H)(F))))))
(N(F)(N(H(H(N)(N))(H(N(H))(N(H)(F))))))
(N(N(H(H(N)(N))(H(N(H)(F))(N(H)(F))))))
(N(N(H(H(N)(N(H)))(H(N(F))(N(H)(F))))))
(N(F)(N(H(H(N)(N(H)))(H(N)(N(H)(F))))))
(N(N(H(H(N)(N(F)))(H(N(H))(N(H)(F))))))
(N(F)(N(H(H)(N)(H(N(F)(H(A(A))))))))
(N(F)(N(H(H(N))(H(N(F)(H(A(A))))))))
(N(N(H(H(N)(N(H)))(H(N(H))(N(H)(F))))))
(N(N(H(N)(H(N(H)(F)))(H(N(H))(N(H))))))
(N(F)(N(H(H(N)(N(H)))(H(N(H))(N(H))))))
(N(N(H(H(N)(N(H)(F)))(H(N(H))(N(H))))))
(N(N(H(N)(H(N(H)))(H(N(H))(N(H)(F))))))
(N(N(H(H(N(H))(N(H)))(H(N(H))(N(F))))))
(N(F)(N(H(N)(H(N(H)))(H(N(H))(N(H))))))
(N(F)(N(H(N)(H(N)(N))(H(N(F))(N(F))))))
(N(N(H(N)(H(N)(N(F)))(H(N(F))(N(F))))))
(N(F)(N(H(N)(H(N)(N(F)))(H(N)(N(F))))))
(N(N(H(H(H))(H(H(H(H(H))))(H(H(H(H))))))))
(N(N(H(H(H))(H(H(H(H)))(H(H(H(H(H)))))))))
(N(N(H(H(H(H))(H(H)))(H(H(H(H(H(H)))))))))
(N(N(H(H(H(H)))(H(H(H))(H(H(H(H(H)))))))))
(N(N(H(H(H(H(H))))(H(H(H))(H(H(H(H))))))))
(N(N(H(H(H(H(H(H)))))(H(H(H))(H(H(H)))))))
(N(N(H(H(H)(H(H)))(H(H(H(H)))(H(H(H)))))))
(N(N(H(H(H(H)))(H(H(H(H)))(H(H(H(H))))))))
(N(N(H(H(H(H(H))))(H(H(H(H)))(H(H(H)))))))
(N(N(H(H(H(H(H))))(H(H)(H(H(H))(H(H)))))))
(N(N(H(H(H)(H))(H(H(H(H)))(H(H)(H(H)))))))
(N(N(H(H(H)(H))(H(H(H(H(H(H(H(H)))))))))))
(N(N(H(H(H))(H(H(H(H(H(H(H(H(H))))))))))))
(N(N(H(H(H(H)))(H(H(H(H(H(H(H(H)))))))))))
(N(N(H(H(H(H(H(H)))))(H(H(H(H(H(H)))))))))
(N(N(H(H(H(H(H))))(H(H(H(H(H(H(H))))))))))
(N(N(H(H)(H(H(H(H(H))))(H(H(H(H(H)))))))))
(N(N(H(H)(H(H(H(H)))(H(H(H(H(H(H))))))))))
(N(N(H(H(H)(H(H)))(H(H(H(H(H(H(H))))))))))
(N(N(H(H(H(H)))(H(H)(H(H(H(H(H(H))))))))))
(N(N(H(H(H)(H(H(H))))(H(H(H))(H(H(H)))))))
(N(N(H(H(H(H(H))))(H(H)(H(H(H(H(H)))))))))
(N(N(H(H(H(H(H(H)))))(H(H)(H(H(H(H))))))))
(N(N(H(H(H)(H(H(H))))(H(H(H(H(H(H)))))))))
(N(N(H(H(H))(H(H(H))(H(H(H(H(H(H))))))))))
(N(F)(N(H(H)(H(N(H(A)))(N(H(A)))))))
(N(N(H(H)(H(N(H(A)))(N(F)(H(A)))))))
(N(F)(N(H(N)(H(H))(H(N(H(A(A))))))))
(N(F)(N(H(H(N(H(A))))(H(N(H(A)))))))
(N(N(H(N)(H(H))(H(N(F)(H(A(A))))))))
(N(N(H(H(N(H(A))))(H(N(F)(H(A)))))))
(N(N(H(H(N(F)(H(A))))(H(N(F)(H(F)))))))
(N(F)(N(H(H(H))(H(N(F))(N(F)(H(A)))))))
(N(F)(N(H(H)(H(N(H)(F))(N(F)(H(A)))))))
(N(F)(N(H(H(N(H)(F)))(H(N(F)(H(A)))))))
(N(N(H(H(N(H))(N(H)))(H(N(H(N(H))))))))
(N(N(H(N)(H(H)(H))(H(N)(N(H(N(H))))))))
(N(N(H(N)(H(N(H(H))))(H(N)(N(H(H)))))))
(N(N(H(H(N(H))(N(H)))(H(N(H))(N(H))))))
(N(N(H(H(N(H)))(H(N(H))(N(H(N(H))))))))
(N(N(H(H(N(H(N(H)))))(H(N(H(N(H))))))))
(N(F)(N(H(H(N(F)(H(F))))(H(N(F)(H(F)))))))
(N(N(H(N)(H(N)(N))(H(N)(N(H(A)))))))
(N(N(H(N)(H(N)(N(F)))(H(N(H))(N(F))))))
(N(F)(N(H(N)(H(N)(N))(H(N(H))(N(F))))))
(N(N(H(N)(H(N)(N(H)))(H(N(F))(N(F))))))
(N(F)(N(H(N)(H(N)(N(H)))(H(N)(N(F))))))
(N(F)(N(H(N)(H(N)(N))(H(N)(N(H(F)))))))
(N(N(H(N)(H(N)(N))(H(N(F))(N(H)(F))))))
(N(F)(N(H(N)(H(N)(N))(H(N)(N(H)(F))))))
(N(N(H(N)(H(N)(N(F)))(H(N)(N(H)(F))))))
(N(N(H(H(N(H(H))))(H(N(H(A(A))))))))
(N(N(H(N)(H(H)(H))(H(N(H(A(A))))))))
(N(N(H(H(H))(H(N(H(A)))(N(H(A)))))))
(N(N(H(H(N(H(A))))(H(N(H(H)(A)))))))
(N(F)(N(H(H(N(H(H))))(H(N(F)(H(A)))))))
(N(F)(N(H(N)(H(H)(H))(H(N(F)(H(A)))))))
(N(F)(N(H(H(H)(H))(H(N)(N(F)(H(A)))))))
(N(F)(N(H(H(H))(H(N(H)(F))(N(H(A)))))))
(N(N(H(H(H))(H(N(H)(F))(N(F)(H(A)))))))
(N(F)(N(H(H(H)(H))(H(N(F))(N(H(A)))))))
(N(F)(N(H(H(H))(H(N(H))(N(F)(H(A)))))))
(N(N(H(H(H)(H))(H(N(F))(N(F)(H(A)))))))
(N(N(H(N)(H(N)(N(H)))(H(N)(N(H)(F))))))
(N(N(H(N)(H(N)(N(H)))(H(N(H))(N(F))))))
(N(F)(N(H(N)(H(N)(N))(H(N(H))(N(H))))))
(N(F)(N(H(N)(H(N)(N(H)))(H(N)(N(H))))))
(N(N(H(N)(H(N)(N))(H(N(H))(N(H)(F))))))
(N(N(H(N)(H(N)(N(F)))(H(N(H))(N(H))))))
(N(F)(N(H(H(H)(H))(H(N(H))(N(H(A)))))))
(N(N(H(H(H)(H))(H(N(H)(F))(N(H(A)))))))
(N(N(H(H(H)(H))(H(N(H))(N(F)(H(A)))))))
(N(F)(N(H(H(H)(H))(H(N(H)(F))(N(H)(F))))))
(N(N(H(N)(H(N))(H(N(F)(H(A(A))))))))
(N(F)(N(H(H(N))(H(N)(N(A)(H(A)))))))
(N(F)(N(H(N)(H(N))(H(N(H(A(A))))))))
(N(F)(N(H(N)(H(N(F)))(H(N(F)(H(A)))))))
(N(F)(N(H(H)(N)(H(N(F))(N(F)(H(A)))))))
(N(N(H(H(N(F)))(H(N(F))(N(F)(H(A)))))))
(N(F)(N(H(H(N(H(A))))(H(N(F))(N(F))))))
(N(F)(N(H(H(N(F)))(H(N(F))(N(H(A)))))))
(N(F)(N(H(H(N(F)))(H(N)(N(F)(H(A)))))))
(N(F)(N(H(H(N))(H(N(F))(N(F)(H(A)))))))
(N(F)(N(H(H(N)(N(F)))(H(N(F)(H(A)))))))
(N(N(H(H(N(F))(N(F)))(H(N(F)(H(A)))))))
(N(N(H(N)(H(N)(N(H)))(H(N(H))(N(H))))))
(N(N(H(H(H)(H))(H(N(H(H)))(N(H(A)))))))
(N(N(H(N)(H(N(H(A))))(H(N(H(A)))))))
(N(N(H(H)(N)(H(N(H(A)))(N(H(A)))))))
(N(N(H(H(N))(H(N(H(A)))(N(H(A)))))))
(N(N(H(H(N(H(A))))(H(N)(N(H(A)))))))
(N(N(H(N)(H(H))(H(N(F))(N(F)(H(A)))))))
(N(F)(N(H(H(N))(H(N(H))(N(F)(H(A)))))))
(N(F)(N(H(H(N(H)))(H(N)(N(F)(H(A)))))))
(N(F)(N(H(H(N))(H(N(H)(F))(N(H(A)))))))
(N(F)(N(H(H(N(H(A))))(H(N)(N(H)(F))))))
(N(F)(N(H(H(N(F)))(H(N(H))(N(H(A)))))))
(N(F)(N(H(H(N(H)))(H(N(F))(N(H(A)))))))
(N(N(H(H)(N)(H(N(H)(F))(N(F)(H(A)))))))
(N(F)(N(H(H(N(H)(F)))(H(N)(N(H(A)))))))
(N(F)(N(H(H(N(H(A))))(H(N(H))(N(F))))))
(N(F)(N(H(H)(N)(H(N(H)(F))(N(H(A)))))))
(N(F)(N(H(N)(H(H))(H(N)(N(F)(H(A)))))))
(N(F)(N(H(N)(H(H))(H(N(F))(N(H(A)))))))
(N(F)(N(H(H)(N)(H(N(H))(N(F)(H(A)))))))
(N(F)(N(H(H(N)(N(H)))(H(N(F)(H(A)))))))
(N(N(H(H(N))(H(N(H)(F))(N(F)(H(A)))))))
(N(N(H(H(N(F)))(H(N(H))(N(F)(H(A)))))))
(N(N(H(H(N(H)))(H(N(F))(N(F)(H(A)))))))
(N(N(H(H(N(H)(F)))(H(N)(N(F)(H(A)))))))
(N(N(H(H(N(F)))(H(N(H)(F))(N(H(A)))))))
(N(N(H(H(N(H(A))))(H(N(F))(N(H)(F))))))
(N(N(H(H(N)(N(H)(F)))(H(N(F)(H(A)))))))
(N(N(H(H(N(H)(F)))(H(N(F))(N(H(A)))))))
(N(N(H(H(N(H))(N(F)))(H(N(F)(H(A)))))))
(N(N(H(N)(H(N(H)(F)))(H(N(F)(H(A)))))))
(N(F)(N(H(N)(H(N(H)))(H(N(F)(H(A)))))))
(N(F)(N(H(N)(H(N(H)(F)))(H(N(H(A)))))))
(N(N(H(N)(H(N(F)(H(F))))(H(N(F)(H(F)))))))
(N(F)(N(H(H(N(H)(F)))(H(N(F))(N(H)(F))))))
(N(F)(N(H(H(N(F)))(H(N(H)(F))(N(H)(F))))))
(N(F)(N(H(N)(H(N(H)(F)))(H(N(F)(H(F)))))))
(N(F)(N(H(H(N(H(H(H)))))(H(N(H(H(H))))))))
(N(F)(N(H(H(H)(H))(H(N(H(H)))(N(H(H)))))))
(N(N(H(H(N(H)(F)))(H(N(H(N(H(A)))))))))
(N(F)(N(H(N)(H(N(H(H))))(H(N(H(A)))))))
(N(F)(N(H(H(N(H)))(H(N(H))(N(H(A)))))))
(N(N(H(N)(H(N(H(H))))(H(N(F)(H(A)))))))
(N(N(H(N)(H(H)(H))(H(N)(N(F)(H(A)))))))
(N(F)(N(H(H(N(H(A))))(H(N(H))(N(H))))))
(N(F)(N(H(H(N(H(A))))(H(H(N))(H(N))))))
(N(N(H(H(N(H))(N(H)))(H(N(F)(H(A)))))))
(N(N(H(N)(H(H))(H(N(H))(N(F)(H(A)))))))
(N(N(H(N)(H(H))(H(N(H)(F))(N(H(A)))))))
(N(N(H(N)(H(H)(H))(H(N(F))(N(H(A)))))))
(N(N(H(H(N(H)))(H(N(H)(F))(N(H(A)))))))
(N(F)(N(H(N)(H(H))(H(N(H))(N(H(A)))))))
(N(F)(N(H(N)(H(H)(H))(H(N)(N(H(A)))))))
(N(N(H(H(N(H)(F)))(H(N(H))(N(H(A)))))))
(N(N(H(H(N(H)))(H(N(H))(N(F)(H(A)))))))
(N(N(H(H(N(H(A))))(H(N(H))(N(H)(F))))))
(N(F)(N(H(N)(H(H))(H(N(H)(F))(N(H)(F))))))
(N(F)(N(H(N)(H(H)(H))(H(N(F))(N(H)(F))))))
(N(F)(N(H(H(N(H)(F)))(H(N(H))(N(H)(F))))))
(N(F)(N(H(N)(H(H))(H(N(H))(N(F)(H(F)))))))
(N(F)(N(H(H(N(H)))(H(N(H)(F))(N(H)(F))))))
(N(N(H(H(N(H)(F)))(H(N(H)(F))(N(H)(F))))))
(N(N(H(N)(H(N)(N(H)))(H(N)(N)(N(H))))))
(N(N(H(H(N(H(N)(N))))(H(N(H(N)(N)))))))
(N(N(H(H(N)(N))(H(N(H(N)))(N(H(N)))))))
(N(F)(N(H(H(N(F))(N(F)))(H(N(F))(N(F))))))
(N(N(H(H(N(H)))(H(N(H(H)))(N(H(A)))))))
(N(N(H(H(N(H(H))))(H(N(H))(N(H(A)))))))
(N(N(H(N)(H(H)(H))(H(N(H))(N(H(A)))))))
(N(F)(N(H(N)(H(N(H(H))))(H(N(F)(H(H)))))))
(N(F)(N(H(N)(H(H)(H))(H(N(H))(N(H)(F))))))
(N(N(H(N)(H(H)(H))(H(N(H)(F))(N(H)(F))))))
(N(N(H(H(N)(N))(H(N)(N(H(A(A))))))))
(N(F)(N(H(H(N)(N))(H(N)(N(F)(H(A)))))))
(N(F)(N(H(N)(H(N(F)))(H(N)(N(H(A)))))))
(N(N(H(N)(H(N(F)))(H(N)(N(F)(H(A)))))))
(N(N(H(H(N)(N(F)))(H(N(F))(N(H(A)))))))
(N(N(H(N)(H(N)(N(F)))(H(N(F)(H(A)))))))
(N(F)(N(H(N)(H(N)(N))(H(N(F)(H(A)))))))
(N(N(H(H(N)(N(H(A))))(H(N(F))(N(F))))))
(N(N(H(H(N)(N))(H(N(F))(N(F)(H(A)))))))
(N(N(H(N)(H(N(H(A))))(H(N(F))(N(F))))))
(N(F)(N(H(N)(H(N)(N(F)))(H(N(H(A)))))))
(N(F)(N(H(N)(H(N))(H(N(F))(N(H(A)))))))
(N(F)(N(H(N)(H(N))(H(N)(N(F)(H(A)))))))
(N(N(H(H(N)(N(F)))(H(N)(N(F)(H(A)))))))
(N(N(H(N)(H(N(F)))(H(N(F))(N(H(A)))))))
(N(N(H(N)(H(N))(H(N(F))(N(F)(H(A)))))))
(N(F)(N(H(H(N)(N))(H(N(F))(N(H(A)))))))
(N(F)(N(H(H(N)(N(F)))(H(N)(N(H(A)))))))
(N(F)(N(H(H(N)(N(H)(F)))(H(N(F))(N(F))))))
(N(F)(N(H(N)(H(N(H)(F)))(H(N(F))(N(F))))))
(N(F)(N(H(H(N)(N(F)))(H(N(F))(N(H)(F))))))
(N(N(H(H(N(F))(N(F)))(H(N(F))(N(H)(F))))))
(N(F)(N(H(N)(H(N(F)))(H(N(F))(N(H)(F))))))
(N(F)(N(H(H(N(H))(N(F)))(H(N(F))(N(F))))))
(N(F)(N(H(H(H)(H))(H(N(F)(H(A(A))))))))
(N(F)(N(H(H(N(H)))(H(N(H(H)))(N(H(H)))))))
(N(F)(N(H(H(N(H(H))))(H(N(H(N(H(H)))))))))
(N(F)(N(H(N)(H(H)(H))(H(N(H))(N(H(H)))))))
(N(F)(N(H(H(N(H(H))))(H(N(H))(N(H(H)))))))
(N(N(H(H(N)(N(F)))(H(N(H))(N(H(A)))))))
(N(N(H(N)(H(N))(H(N(H)(F))(N(H(A)))))))
(N(N(H(H(N)(N(H)))(H(N(F))(N(H(A)))))))
(N(N(H(H(N)(N(H(A))))(H(N(H))(N(F))))))
(N(N(H(N)(H(N))(H(N(H))(N(F)(H(A)))))))
(N(F)(N(H(N)(H(N))(H(N(H))(N(H(A)))))))
(N(F)(N(H(N)(H(N(H)))(H(N)(N(H(A)))))))
(N(F)(N(H(N)(H(N)(N(H)))(H(N(H(A)))))))
(N(F)(N(H(H(N)(N))(H(N(H))(N(H(A)))))))
(N(F)(N(H(H(N)(N(H)))(H(N)(N(H(A)))))))
(N(N(H(N)(H(N)(N(H)))(H(N(F)(H(A)))))))
(N(N(H(N)(H(N(H)))(H(N)(N(F)(H(A)))))))
(N(N(H(N)(H(N(H(A))))(H(N(H))(N(F))))))
(N(N(H(H(N)(N(H)))(H(N)(N(F)(H(A)))))))
(N(N(H(N)(H(N(H)(F)))(H(N)(N(H(A)))))))
(N(N(H(N)(H(N(H)))(H(N(F))(N(H(A)))))))
(N(N(H(N)(H(N(F)))(H(N(H))(N(H(A)))))))
(N(N(H(N)(H(N(H(A))))(H(N)(N(H)(F))))))
(N(N(H(H(N)(N))(H(N(H)(F))(N(H(A)))))))
(N(N(H(H(N)(N))(H(N(H))(N(F)(H(A)))))))
(N(N(H(H(N)(N(H)(F)))(H(N)(N(H(A)))))))
(N(F)(N(H(N)(H(N(F)))(H(N(H))(N(H)(F))))))
(N(N(H(H(N)(N(H)(F)))(H(N(F))(N(H)(F))))))
(N(F)(N(H(N)(H(N(H)))(H(N(F))(N(H)(F))))))
(N(F)(N(H(H(N)(N(H)(F)))(H(N(H))(N(F))))))
(N(F)(N(H(H(N(H))(N(F)))(H(N(H))(N(F))))))
(N(F)(N(H(H(N(H))(N(H)))(H(N(F))(N(F))))))
(N(N(H(H(N(H))(N(F)))(H(N(F))(N(H)(F))))))
(N(F)(N(H(H(N)(N))(H(N(H)(F))(N(H)(F))))))
(N(F)(N(H(N)(H(N(H)(F)))(H(N)(N(H)(F))))))
(N(F)(N(H(H(N)(N(H)))(H(N(F))(N(H)(F))))))
(N(N(H(N)(H(N(F)))(H(N(H)(F))(N(H)(F))))))
(N(N(H(H(N(F))(N(F)))(H(N(H))(N(H)(F))))))
(N(N(H(N)(H(N(H)(F)))(H(N(F))(N(H)(F))))))
(N(F)(N(H(H(N)(N(H)(F)))(H(N)(N(H)(F))))))
(N(F)(N(H(H(N)(N(F)))(H(N(H))(N(H)(F))))))
(N(F)(N(H(N)(H(N(H)(F)))(H(N(H))(N(F))))))
(N(F)(N(H(N)(H(N))(H(N(H)(F))(N(H)(F))))))
(N(N(H(H(N)(N(F)))(H(N(H)(F))(N(H)(F))))))
(N(N(H(N)(H(H)(H))(H(N(H(H)))(N(H(H)))))))
(N(N(H(H(N(H(H))))(H(N(H(H)))(N(H(H)))))))
(N(N(H(N)(H(N(H(A))))(H(N(H))(N(H))))))
(N(N(H(H(N)(N(H)))(H(N(H))(N(H(A)))))))
(N(N(H(N)(H(N(H)))(H(N(H))(N(H(A)))))))
(N(N(H(N)(H(N))(H(N(H(H)))(N(H(A)))))))
(N(N(H(N)(H(N(H(H))))(H(N)(N(H(A)))))))
(N(N(H(H(N)(N(H(A))))(H(N(H))(N(H))))))
(N(N(H(N)(H(N(H)))(H(N(H)(F))(N(H)(F))))))
(N(N(H(H(N(H))(N(H)))(H(N(F))(N(H)(F))))))
(N(N(H(N)(H(N(H)(F)))(H(N(H))(N(H)(F))))))
(N(N(H(H(N)(N(H)))(H(N(H)(F))(N(H)(F))))))
(N(F)(N(H(H(N(H))(N(H)))(H(N(H))(N(F))))))
(N(F)(N(H(N)(H(N(H)))(H(N(H))(N(H)(F))))))
(N(F)(N(H(H(N)(N(H)(F)))(H(N(H))(N(H))))))
(N(N(H(H(N(H))(N(F)))(H(N(H))(N(H)(F))))))
(N(F)(N(H(H(N)(N(H)))(H(N(H))(N(H)(F))))))
(N(F)(N(H(N)(H(N(H)(F)))(H(N(H))(N(H))))))
(N(N(H(H(N)(N(H)(F)))(H(N(H))(N(H)(F))))))
(N(N(H(N)(H(N(F))(N(F)))(H(N(F))(N(F))))))
(N(F)(N(H(N)(H(N)(N(F)))(H(N(F))(N(F))))))
(N(N(H(H(N(H(A))))(H(N(A)(H(A)))))))
(N(N(H(H(N(H(A))))(H(N(H(A(A))))))))
(N(F)(N(H(H(N(H(A))))(H(N(F)(H(A)))))))
(N(F)(N(H(N)(H(H))(H(N(F)(H(A(A))))))))
(N(N(H(H(N(F)(H(A))))(H(N(F)(H(A)))))))
(N(F)(N(H(H)(H(N(H(A)))(N(F)(H(A)))))))
(N(N(H(H)(H(N(F)(H(A)))(N(F)(H(A)))))))
(N(F)(N(H(H(N(F)(H(A))))(H(N(F)(H(F)))))))
(N(F)(N(H(H(N(H)))(H(N(H(N(H(N(H))))))))))
(N(F)(N(H(H(N(H(N(H)))))(H(N(H(N(H))))))))
(N(N(H(H(N(H))(N(H)))(H(N(H))(N(H)(F))))))
(N(F)(N(H(H(N(H))(N(H)))(H(N(H))(N(H))))))
(N(N(H(N)(H(N)(N(F)))(H(N)(N(H(A)))))))
(N(N(H(N)(H(N)(N))(H(N)(N(F)(H(A)))))))
(N(N(H(N)(H(N)(N))(H(N(F))(N(H(A)))))))
(N(F)(N(H(N)(H(N)(N))(H(N)(N(H(A)))))))
(N(F)(N(H(N)(H(N)(N(F)))(H(N)(N(H)(F))))))
(N(N(H(N)(H(N)(N(F)))(H(N(F))(N(H)(F))))))
(N(N(H(N)(H(N)(N(H)(F)))(H(N(F))(N(F))))))
(N(N(H(N)(H(N(H))(N(F)))(H(N(F))(N(F))))))
(N(F)(N(H(N)(H(N)(N(F)))(H(N(H))(N(F))))))
(N(F)(N(H(N)(H(N)(N(H)))(H(N(F))(N(F))))))
(N(F)(N(H(N)(H(N)(N))(H(N(F))(N(H)(F))))))
(N(N(H(H(H(H(H(H(H))))))(H(H(H(H(H(H)))))))))
(N(N(H(H(H)(H(H(H(H)))))(H(H(H(H(H(H)))))))))
(N(N(H(H)(H(H(H(H(H(H)))))(H(H(H(H(H)))))))))
(N(N(H(H(H(H(H))))(H(H(H(H(H(H(H(H)))))))))))
(N(N(H(H(H(H(H(H)))))(H(H(H(H(H(H(H))))))))))
(N(N(H(H(H(H(H(H)))))(H(H(H))(H(H(H(H))))))))
(N(N(H(H(H(H(H))))(H(H(H))(H(H(H(H(H)))))))))
(N(N(H(H(H(H)))(H(H(H))(H(H(H(H(H(H))))))))))
(N(N(H(H(H(H(H(H)))))(H(H(H(H)))(H(H(H)))))))
(N(N(H(H(H(H)))(H(H(H(H)))(H(H(H(H(H)))))))))
(N(N(H(H(H(H)))(H(H(H(H(H))))(H(H(H(H))))))))
(N(N(H(H(H(H))(H(H(H))))(H(H(H(H(H(H)))))))))
(N(N(H(H(H(H)))(H(H(H(H(H(H(H(H(H))))))))))))
(N(N(H(H(H(H))(H(H)))(H(H(H(H(H(H(H))))))))))
(N(N(H(H(H))(H(H(H(H)))(H(H(H(H(H(H))))))))))
(N(N(H(H(H))(H(H(H(H(H))))(H(H(H(H(H)))))))))
(N(N(H(H(H)(H(H(H))))(H(H(H(H(H(H(H))))))))))
(N(N(H(H(H(H(H(H)))))(H(H)(H(H(H(H(H)))))))))
(N(N(H(H(H(H(H))))(H(H)(H(H(H(H(H(H))))))))))
(N(N(H(H(H)(H(H)))(H(H(H(H(H(H(H(H)))))))))))
(N(N(H(H(H)(H))(H(H(H(H(H(H(H(H(H))))))))))))
(N(N(H(H)(H(H(H(H(H))))(H(H(H(H(H(H))))))))))
(N(N(H(H(H)(H(H)))(H(H(H))(H(H(H(H)(H))))))))
(N(N(H(H(H(H(H))))(H(H(H(H)))(H(H(H(H))))))))
(N(N(H(H(H)(H(H(H))))(H(H(H(H)))(H(H(H)))))))
(N(N(H(H(H)(H(H)))(H(H(H))(H(H)(H(H)(H)))))))
(N(N(H(H(H)(H(H)))(H(H(H))(H(H)(H(H(H))))))))
(N(N(H(H(H(H)))(H(H(H))(H(H(H))(H(H(H))))))))
(N(N(H(H(H(H(H))))(H(H)(H(H(H))(H(H(H))))))))
(N(F)(N(H(H(H))(H(N(H(A)))(N(H(A)))))))
(N(N(H(N)(H(H)(H))(H(N(F)(H(A(A))))))))
(N(F)(N(H(H(N(H(H))))(H(N(H(A)(A)))))))
(N(F)(N(H(N)(H(H)(H))(H(N(H(A(A))))))))
(N(F)(N(H(H(N(H(H))))(H(N(H(A(A))))))))
(N(N(H(H(H))(H(N(H(A)))(N(F)(H(A)))))))
(N(N(H(H(N(F)(H(H))))(H(N(F)(H(A)(F)))))))
(N(F)(N(H(H(H))(H(N(H)(F))(N(F)(H(A)))))))
(N(F)(N(H(H(H)(H))(H(N(F))(N(F)(H(A)))))))
(N(N(H(N)(H(N(H(H))))(H(N(H))(N(H(H)))))))
(N(N(H(H(N(H(H))))(H(N(H(N(H(N(H))))))))))
(N(N(H(H(N(H))(N(H)))(H(N(H))(N(H(H)))))))
(N(N(H(N)(H(N)(N))(H(N(H))(N(H(A)))))))
(N(N(H(N)(H(N)(N(H)))(H(N)(N(H(A)))))))
(N(F)(N(H(N)(H(N)(N(F)))(H(N(H))(N(H))))))
(N(N(H(N)(H(N(H))(N(H)))(H(N(F))(N(F))))))
(N(N(H(N)(H(N)(N))(H(N(H)(F))(N(H)(F))))))
(N(N(H(N)(H(N(H))(N(F)))(H(N(H))(N(F))))))
(N(N(H(N)(H(N)(N(H)(F)))(H(N(H))(N(F))))))
(N(F)(N(H(N)(H(N)(N(H)))(H(N(H))(N(F))))))
(N(N(H(N)(H(N)(N(H)(F)))(H(N)(N(H)(F))))))
(N(N(H(N)(H(N)(N(H)))(H(N(F))(N(H)(F))))))
(N(N(H(N)(H(N)(N(F)))(H(N(H))(N(H)(F))))))
(N(F)(N(H(N)(H(N)(N))(H(N(H))(N(H)(F))))))
(N(F)(N(H(N)(H(N)(N(H)))(H(N)(N(H)(F))))))
(N(N(H(H(N(H(H)(A))))(H(N(H(H)(A)))))))
(N(N(H(H(N(H(H(A)))))(H(N(H(H(A))))))))
(N(N(H(H(H)(H))(H(N(H(A)))(N(H(A)))))))
(N(N(H(H(H)(H))(H(N(H)(F))(N(F)(H(A)))))))
(N(F)(N(H(H(H)(H))(H(N(H)(F))(N(H(A)))))))
(N(F)(N(H(H(H)(H))(H(N(H))(N(F)(H(A)))))))
(N(F)(N(H(N)(H(N))(H(N(F)(H(A(A))))))))
(N(F)(N(H(H(N(F))(N(F)))(H(N(F)(H(A)))))))
(N(F)(N(H(H(N(F)))(H(N(F))(N(F)(H(A)))))))
(N(N(H(N)(H(N(H))(N(H)))(H(N(H))(N(F))))))
(N(N(H(N)(H(N)(N(H)))(H(N(H))(N(H)(F))))))
(N(N(H(N)(H(N)(N(H)(F)))(H(N(H))(N(H))))))
(N(F)(N(H(N)(H(N(H)))(H(N(H))(N(H(N)))))))
(N(F)(N(H(N)(H(N)(N(H)))(H(N(H))(N(H))))))
(N(F)(N(H(H(H)(H))(H(N(H(H)))(N(H(A)))))))
(N(N(H(H(H)(H))(H(N(H(H)))(N(F)(H(A)))))))
(N(N(H(H(N))(H(N(H(A)))(N(F)(H(A)))))))
(N(N(H(H(N)(N(H(A))))(H(N(F)(H(A)))))))
(N(N(H(H(N(H(A))))(H(N)(N(F)(H(A)))))))
(N(F)(N(H(H(N(H(A))))(H(N)(N(H(A)))))))
(N(N(H(H(N(F)))(H(N(H(A)))(N(H(A)))))))
(N(F)(N(H(H)(N)(H(N(H(A)))(N(H(A)))))))
(N(N(H(N)(H(N(H(A))))(H(N(F)(H(A)))))))
(N(N(H(H(N(H(A))))(H(N(F))(N(H(A)))))))
(N(N(H(H)(N)(H(N(H(A)))(N(F)(H(A)))))))
(N(F)(N(H(H(N))(H(N(H(A)))(N(H(A)))))))
(N(F)(N(H(N)(H(N(H(A))))(H(N(H(A)))))))
(N(N(H(H(N(F)))(H(N(H)(F))(N(F)(H(A)))))))
(N(F)(N(H(H(N(F)))(H(N(H)(F))(N(H(A)))))))
(N(F)(N(H(N)(H(H))(H(N(F))(N(F)(H(A)))))))
(N(F)(N(H(H(N(H(A))))(H(N(F))(N(H)(F))))))
(N(F)(N(H(H(N)(N(H)(F)))(H(N(F)(H(A)))))))
(N(F)(N(H(H(N(H)(F)))(H(N(F))(N(H(A)))))))
(N(N(H(H(N(F)(H(A))))(H(N(F))(N(H)(F))))))
(N(N(H(N)(H(N(F)(H(A))))(H(N(F)(H(F)))))))
(N(F)(N(H(H)(N)(H(N(H)(F))(N(F)(H(A)))))))
(N(N(H(H(N(H)(F)))(H(N(F))(N(F)(H(A)))))))
(N(F)(N(H(H(N))(H(N(H)(F))(N(F)(H(A)))))))
(N(F)(N(H(H(N(H))(N(F)))(H(N(F)(H(A)))))))
(N(F)(N(H(N)(H(N(H)(F)))(H(N(F)(H(A)))))))
(N(F)(N(H(H(N(F)))(H(N(H))(N(F)(H(A)))))))
(N(F)(N(H(H(N(H)))(H(N(F))(N(F)(H(A)))))))
(N(F)(N(H(H(N(H)(F)))(H(N)(N(F)(H(A)))))))
(N(N(H(N)(H(N(H))(N(H)))(H(N(H))(N(H))))))
(N(F)(N(H(N)(H(N(F)(H(F))))(H(N(F)(H(F)))))))
(N(N(H(H(N(H(A))))(H(N(H))(N(H(A)))))))
(N(N(H(H(N(H)))(H(N(H(A)))(N(H(A)))))))
(N(N(H(N)(H(H))(H(N(H(A)))(N(H(A)))))))
(N(N(H(N)(H(N(H(H))))(H(N(H(A(A))))))))
(N(F)(N(H(N)(H(N(H(H))))(H(N(F)(H(A)))))))
(N(F)(N(H(N)(H(H)(H))(H(N)(N(F)(H(A)))))))
(N(F)(N(H(H(N(H)(F)))(H(N(H(N(H(A)))))))))
(N(N(H(H(N(H)(F)))(H(N(F)(H(N(H(A)))))))))
(N(N(H(H(N(H(A))))(H(N(F)(H(N(H)(F))))))))
(N(F)(N(H(H(N(H(A))))(H(N(H(N(H)(F))))))))
(N(F)(N(H(H(N(H)(F)))(H(N(H))(N(H(A)))))))
(N(F)(N(H(H(N(H))(N(H)))(H(N(F)(H(A)))))))
(N(N(H(H(N(H(A))))(H(N(H)(F))(N(H)(F))))))
(N(N(H(H(N(H)(F)))(H(N(H))(N(F)(H(A)))))))
(N(F)(N(H(H(N(H)))(H(N(H))(N(F)(H(A)))))))
(N(F)(N(H(N)(H(H)(H))(H(N(F))(N(H(A)))))))
(N(F)(N(H(N)(H(H))(H(N(H))(N(F)(H(A)))))))
(N(F)(N(H(N)(H(H))(H(N(H)(F))(N(H(A)))))))
(N(N(H(H(N(F)(H(A))))(H(N(H))(N(H)(F))))))
(N(N(H(N)(H(H))(H(N(H)(F))(N(F)(H(A)))))))
(N(N(H(H(N(H)))(H(N(H)(F))(N(F)(H(A)))))))
(N(F)(N(H(H(N(H)))(H(N(H)(F))(N(H(A)))))))
(N(N(H(H(N(H)(F)))(H(N(H)(F))(N(H(A)))))))
(N(N(H(N)(H(H)(H))(H(N(F))(N(F)(H(A)))))))
(N(F)(N(H(H(N(H(A))))(H(N(H))(N(H)(F))))))
(N(F)(N(H(H(N(H)(F)))(H(N(H)(F))(N(H)(F))))))
(N(F)(N(H(H(N)(N))(H(N(H(N)))(N(H(N)))))))
(N(F)(N(H(N)(H(N)(N(H)))(H(N)(N)(N(H))))))
(N(F)(N(H(N)(H(H)(H))(H(N(H))(N(H(A)))))))
(N(N(H(N)(H(H)(H))(H(N(H))(N(F)(H(A)))))))
(N(F)(N(H(H(N(H(A))))(H(N(H))(N(H(H)))))))
(N(N(H(N)(H(H)(H))(H(N(H)(F))(N(H(A)))))))
(N(F)(N(H(N)(H(H)(H))(H(N(H)(F))(N(H)(F))))))
(N(N(H(H(N)(N))(H(N)(N(F)(H(A(A))))))))
(N(F)(N(H(H(N)(N))(H(N)(N(H(A(A))))))))
(N(F)(N(H(H(N)(N))(H(N(F))(N(F)(H(A)))))))
(N(N(H(N)(H(N(F))(N(F)))(H(N(F)(H(A)))))))
(N(N(H(H(N(F))(N(F)))(H(N(F))(N(H(A)))))))
(N(F)(N(H(N)(H(N))(H(N(F))(N(F)(H(A)))))))
(N(F)(N(H(N)(H(N(F)))(H(N)(N(F)(H(A)))))))
(N(F)(N(H(H(N)(N(F)))(H(N(F))(N(H(A)))))))
(N(F)(N(H(H(N)(N(H(A))))(H(N(F))(N(F))))))
(N(F)(N(H(H(N)(N(F)))(H(N)(N(F)(H(A)))))))
(N(F)(N(H(N)(H(N(H(A))))(H(N(F))(N(F))))))
(N(F)(N(H(N)(H(N(F)))(H(N(F))(N(H(A)))))))
(N(N(H(N)(H(N(F)))(H(N(F))(N(F)(H(A)))))))
(N(N(H(H(N)(N(F)))(H(N(F))(N(F)(H(A)))))))
(N(N(H(H(N(F))(N(F)))(H(N)(N(F)(H(A)))))))
(N(F)(N(H(N)(H(N)(N(F)))(H(N(F)(H(A)))))))
(N(N(H(H(N(H(N))))(H(N(H(N)))(N(H(N)))))))
(N(F)(N(H(H(N(F))(N(F)))(H(N(F))(N(H)(F))))))
(N(N(H(N)(H(H)(H))(H(N(H(H)))(N(H(A)))))))
(N(N(H(H(N(H(H))))(H(N(H(H)))(N(H(A)))))))
(N(N(H(N)(H(N))(H(N(H(A)))(N(H(A)))))))
(N(N(H(H(N)(N(H(A))))(H(N)(N(H(A)))))))
(N(N(H(H(N)(N))(H(N(H(A)))(N(H(A)))))))
(N(N(H(N)(H(N(H(A))))(H(N)(N(H(A)))))))
(N(N(H(H(N(F))(N(F)))(H(N(H))(N(H(A)))))))
(N(F)(N(H(H(N)(N(H)))(H(N)(N(F)(H(A)))))))
(N(N(H(H(N(H))(N(F)))(H(N(F))(N(H(A)))))))
(N(N(H(N)(H(N(F)))(H(N(H))(N(F)(H(A)))))))
(N(F)(N(H(N)(H(N)(N(H)))(H(N(F)(H(A)))))))
(N(F)(N(H(H(N)(N))(H(N(H)(F))(N(H(A)))))))
(N(N(H(N)(H(N(H)))(H(N(F))(N(F)(H(A)))))))
(N(F)(N(H(N)(H(N))(H(N(H))(N(F)(H(A)))))))
(N(F)(N(H(N)(H(N(H(A))))(H(N)(N(H)(F))))))
(N(F)(N(H(N)(H(N(H)))(H(N)(N(F)(H(A)))))))
(N(N(H(N)(H(N(F)))(H(N(H)(F))(N(H(A)))))))
(N(F)(N(H(N)(H(N))(H(N(H)(F))(N(H(A)))))))
(N(N(H(N)(H(N(H(A))))(H(N(F))(N(H)(F))))))
(N(N(H(N)(H(N)(N(H)(F)))(H(N(F)(H(A)))))))
(N(N(H(N)(H(N(H)(F)))(H(N(F))(N(H(A)))))))
(N(F)(N(H(H(N)(N(H)(F)))(H(N)(N(H(A)))))))
(N(N(H(N)(H(N(H))(N(F)))(H(N(F)(H(A)))))))
(N(N(H(N)(H(N))(H(N(H)(F))(N(F)(H(A)))))))
(N(F)(N(H(N)(H(N(F)))(H(N(H))(N(H(A)))))))
(N(N(H(N)(H(N(H)(F)))(H(N)(N(F)(H(A)))))))
(N(F)(N(H(N)(H(N(H)))(H(N(F))(N(H(A)))))))
(N(N(H(H(N)(N))(H(N(H)(F))(N(F)(H(A)))))))
(N(F)(N(H(N)(H(N(H)(F)))(H(N)(N(H(A)))))))
(N(F)(N(H(H(N)(N(F)))(H(N(H))(N(H(A)))))))
(N(N(H(H(N)(N(F)))(H(N(H))(N(F)(H(A)))))))
(N(F)(N(H(H(N)(N(H)))(H(N(F))(N(H(A)))))))
(N(N(H(H(N)(N(H)))(H(N(F))(N(F)(H(A)))))))
(N(N(H(H(N)(N(H)(F)))(H(N)(N(F)(H(A)))))))
(N(N(H(H(N(H))(N(F)))(H(N)(N(F)(H(A)))))))
(N(F)(N(H(N)(H(N(H(A))))(H(N(H))(N(F))))))
(N(F)(N(H(H(N)(N(H(A))))(H(N(H))(N(F))))))
(N(N(H(H(N)(N(F)))(H(N(H)(F))(N(H(A)))))))
(N(N(H(H(N)(N(H(A))))(H(N(F))(N(H)(F))))))
(N(N(H(H(N)(N(H)(F)))(H(N(F))(N(H(A)))))))
(N(F)(N(H(H(N)(N))(H(N(H))(N(F)(H(A)))))))
(N(F)(N(H(N)(H(N(H)(F)))(H(N(F))(N(H)(F))))))
(N(N(H(H(N(F))(N(F)))(H(N(H)(F))(N(H)(F))))))
(N(F)(N(H(H(N(F))(N(F)))(H(N(H))(N(H)(F))))))
(N(F)(N(H(H(N)(N(H)(F)))(H(N(F))(N(H)(F))))))
(N(N(H(H(N(F))(N(H)(F)))(H(N(F))(N(H)(F))))))
(N(F)(N(H(H(N(H))(N(F)))(H(N(F))(N(H)(F))))))
(N(F)(N(H(N)(H(N(F)))(H(N(H)(F))(N(H)(F))))))
(N(F)(N(H(H(N)(N(F)))(H(N(H)(F))(N(H)(F))))))
(N(F)(N(H(H(N(H(H))))(H(N(H(H)))(N(H(H)))))))
(N(F)(N(H(N)(H(H)(H))(H(N(H(H)))(N(H(H)))))))
(N(N(H(N)(H(N(H)))(H(N(H)(F))(N(H(A)))))))
(N(N(H(N)(H(N(H))(N(H)))(H(N(F)(H(A)))))))
(N(F)(N(H(H(N)(N(H(A))))(H(N(H))(N(H))))))
(N(N(H(H(N)(N(H)))(H(N(H))(N(F)(H(A)))))))
(N(N(H(H(N(H))(N(H)))(H(N(F))(N(H(A)))))))
(N(N(H(H(N)(N(H)(F)))(H(N(H))(N(H(A)))))))
(N(N(H(N)(H(N(H(A))))(H(N(H))(N(H)(F))))))
(N(N(H(H(N(H))(N(H)))(H(N)(N(F)(H(A)))))))
(N(N(H(H(N(H))(N(F)))(H(N(H))(N(H(A)))))))
(N(F)(N(H(H(N)(N(H)))(H(N(H))(N(H(A)))))))
(N(N(H(H(N)(N(H(A))))(H(N(H))(N(H)(F))))))
(N(N(H(H(N)(N(H)))(H(N(H)(F))(N(H(A)))))))
(N(F)(N(H(N)(H(N(H)))(H(N(H))(N(H(A)))))))
(N(F)(N(H(N)(H(N(H(A))))(H(N(H))(N(H))))))
(N(N(H(N)(H(N(H)))(H(N(H))(N(F)(H(A)))))))
(N(N(H(N)(H(N(H)(F)))(H(N(H))(N(H(A)))))))
(N(N(H(H(N(H))(N(H)(F)))(H(N(F))(N(H)(F))))))
(N(F)(N(H(H(N(H))(N(F)))(H(N(H))(N(H)(F))))))
(N(F)(N(H(H(N)(N(H)(F)))(H(N(H))(N(H)(F))))))
(N(F)(N(H(H(N(H))(N(H)))(H(N(F))(N(H)(F))))))
(N(N(H(H(N)(N(H)(F)))(H(N(H)(F))(N(H)(F))))))
(N(F)(N(H(N)(H(N(H)))(H(N(H)(F))(N(H)(F))))))
(N(F)(N(H(N)(H(N(H)(F)))(H(N(H))(N(H)(F))))))
(N(N(H(N)(H(N(H)(F)))(H(N(H)(F))(N(H)(F))))))
(N(F)(N(H(H(N)(N(H)))(H(N(H)(F))(N(H)(F))))))
(N(N(H(H(N(H))(N(F)))(H(N(H)(F))(N(H)(F))))))
(N(F)(N(H(N)(H(N(F))(N(F)))(H(N(F))(N(F))))))
(N(F)(N(H(H(N(H(A))))(H(N(H(A)(A)))))))
(N(F)(N(H(H(N(H(A))))(H(N(H(A(A))))))))
(N(F)(N(H(H(N(H(A))))(H(N(A)(H(A)))))))
(N(N(H(H(N(H(A))))(H(N(F)(H(A(A))))))))
(N(N(H(H(N(H(A(A)))))(H(N(F)(H(A)))))))
(N(N(H(H(N(F)(H(F))))(H(N(F)(H(A(A))))))))
(N(F)(N(H(H)(H(N(F)(H(A)))(N(F)(H(A)))))))
(N(F)(N(H(H(N(F)(H(A))))(H(N(F)(H(A)))))))
(N(N(H(H(N(H))(N(H)))(H(N(H))(N(H(A)))))))
(N(N(H(N)(H(N(H(H))))(H(N(H))(N(H(A)))))))
(N(N(H(H(N(H))(N(H)))(H(N(H)(F))(N(H)(F))))))
(N(F)(N(H(H(N(H))(N(H)))(H(N(H))(N(H)(F))))))
(N(N(H(H(N(H))(N(H)(F)))(H(N(H))(N(H)(F))))))
(N(N(H(N)(H(N)(N))(H(N)(N(H(A(A))))))))
(N(F)(N(H(N)(H(N)(N))(H(N)(N(F)(H(A)))))))
(N(N(H(N)(H(N)(N))(H(N(F))(N(F)(H(A)))))))
(N(F)(N(H(N)(H(N)(N(F)))(H(N)(N(H(A)))))))
(N(N(H(N)(H(N)(N(H(A))))(H(N(F))(N(F))))))
(N(N(H(N)(H(N)(N(F)))(H(N)(N(F)(H(A)))))))
(N(F)(N(H(N)(H(N)(N))(H(N(F))(N(H(A)))))))
(N(N(H(N)(H(N)(N(F)))(H(N(F))(N(H(A)))))))
(N(N(H(N)(H(N(F))(N(F)))(H(N(F))(N(H)(F))))))
(N(F)(N(H(N)(H(N(H))(N(F)))(H(N(F))(N(F))))))
(N(F)(N(H(N)(H(N)(N(F)))(H(N(F))(N(H)(F))))))
(N(F)(N(H(N)(H(N)(N(H)(F)))(H(N(F))(N(F))))))
(N(F)(N(H(N)(H(H)(H))(H(N(F)(H(A(A))))))))
(N(N(H(H(H))(H(N(F)(H(A)))(N(F)(H(A)))))))
(N(F)(N(H(H(H))(H(N(H(A)))(N(F)(H(A)))))))
(N(F)(N(H(H(N(F)(H(H))))(H(N(F)(H(A)(F)))))))
(N(N(H(H(N(H))(N(H)(F)))(H(N(H))(N(H(H)))))))
(N(F)(N(H(H(N(H))(N(H)))(H(N(H))(N(H(H)))))))
(N(F)(N(H(H(N(H(H))))(H(N(H(N(H(N(H))))))))))
(N(F)(N(H(N)(H(N)(N(H)))(H(N)(N(H(A)))))))
(N(N(H(N)(H(N)(N))(H(N(H))(N(F)(H(A)))))))
(N(F)(N(H(N)(H(N)(N))(H(N(H))(N(H(A)))))))
(N(N(H(N)(H(N)(N(H)(F)))(H(N)(N(H(A)))))))
(N(N(H(N)(H(N)(N(H)))(H(N(F))(N(H(A)))))))
(N(N(H(N)(H(N)(N(F)))(H(N(H))(N(H(A)))))))
(N(N(H(N)(H(N)(N(H(A))))(H(N(H))(N(F))))))
(N(N(H(N)(H(N)(N))(H(N(H)(F))(N(H(A)))))))
(N(N(H(N)(H(N)(N(H)))(H(N)(N(F)(H(A)))))))
(N(F)(N(H(N)(H(N)(N(H)(F)))(H(N)(N(H)(F))))))
(N(F)(N(H(N)(H(N(H))(N(F)))(H(N(H))(N(F))))))
(N(F)(N(H(N)(H(N)(N(H)))(H(N(F))(N(H)(F))))))
(N(F)(N(H(N)(H(N)(N))(H(N(H)(F))(N(H)(F))))))
(N(N(H(N)(H(N(H))(N(F)))(H(N(F))(N(H)(F))))))
(N(F)(N(H(N)(H(N)(N(H)(F)))(H(N(H))(N(F))))))
(N(F)(N(H(N)(H(N)(N(F)))(H(N(H))(N(H)(F))))))
(N(N(H(N)(H(N)(N(H)(F)))(H(N(F))(N(H)(F))))))
(N(N(H(N)(H(N(F))(N(F)))(H(N(H))(N(H)(F))))))
(N(F)(N(H(N)(H(N(H))(N(H)))(H(N(F))(N(F))))))
(N(N(H(N)(H(N)(N(F)))(H(N(H)(F))(N(H)(F))))))
(N(N(H(H(H(H)))(H(H(H(H(H))))(H(H(H(H(H)))))))))
(N(N(H(H(H(H)))(H(H(H(H)))(H(H(H(H(H(H))))))))))
(N(N(H(H(H(H(H))))(H(H(H(H(H))))(H(H(H(H))))))))
(N(N(H(H(H(H(H))))(H(H(H(H)))(H(H(H(H(H)))))))))
(N(N(H(H(H(H(H(H)))))(H(H(H(H)))(H(H(H(H))))))))
(N(N(H(H(H(H(H(H(H))))))(H(H(H(H)))(H(H(H)))))))
(N(N(H(H(H(H(H(H(H))))))(H(H(H(H(H(H(H))))))))))
(N(N(H(H(H(H(H(H(H))))))(H(H(H))(H(H(H(H))))))))
(N(N(H(H(H)(H(H(H))))(H(H(H(H(H(H(H(H)))))))))))
(N(N(H(H(H(H(H(H)))))(H(H(H(H(H(H(H(H)))))))))))
(N(N(H(H(H)(H(H)))(H(H(H(H(H(H(H(H(H))))))))))))
(N(N(H(H(H(H(H(H)))))(H(H)(H(H(H(H(H(H))))))))))
(N(N(H(H(H(H(H(H(H))))))(H(H)(H(H(H(H(H)))))))))
(N(N(H(H(H)(H(H(H(H)))))(H(H(H(H(H(H(H))))))))))
(N(N(H(H(H))(H(H(H(H(H(H)))))(H(H(H(H(H)))))))))
(N(N(H(H(H(H(H))))(H(H(H(H(H(H(H(H(H))))))))))))
(N(N(H(H(H))(H(H(H(H(H))))(H(H(H(H(H(H))))))))))
(N(N(H(H(H(H))(H(H)))(H(H(H(H(H(H(H(H)))))))))))
(N(N(H(H)(H(H(H(H(H(H)))))(H(H(H(H(H(H))))))))))
(N(N(H(H(H(H(H))))(H(H(H))(H(H(H(H(H(H))))))))))
(N(N(H(H(H(H(H(H)))))(H(H(H))(H(H(H(H(H)))))))))
(N(N(H(H(H(H))(H(H(H))))(H(H(H(H(H(H(H))))))))))
(N(N(H(H(H)(H(H(H(H)))))(H(H(H(H)))(H(H(H)))))))
(N(N(H(H(H)(H(H(H))))(H(H(H(H)))(H(H(H(H))))))))
(N(N(H(H(H)(H))(H(N(H(A)))(N(F)(H(A)))))))
(N(F)(N(H(H(H)(H))(H(N(H(A)))(N(H(A)))))))
(N(F)(N(H(H(H)(H))(H(N(H)(F))(N(F)(H(A)))))))
(N(N(H(N)(H(N(H(H))))(H(N(H(H)))(N(H(H)))))))
(N(N(H(H(N(H))(N(H(H))))(H(N(H))(N(H(H)))))))
(N(N(H(N)(H(N)(N(H)))(H(N(H))(N(H(A)))))))
(N(N(H(N)(H(N)(N(H(A))))(H(N(H))(N(H))))))
(N(N(H(N)(H(N(H))(N(F)))(H(N(H))(N(H)(F))))))
(N(N(H(N)(H(N)(N(H)))(H(N(H)(F))(N(H)(F))))))
(N(F)(N(H(N)(H(N(H))(N(H)))(H(N(H))(N(F))))))
(N(N(H(N)(H(N(H))(N(H)))(H(N(F))(N(H)(F))))))
(N(F)(N(H(N)(H(N)(N(H)))(H(N(H))(N(H)(F))))))
(N(N(H(N)(H(N)(N(H)(F)))(H(N(H))(N(H)(F))))))
(N(F)(N(H(N)(H(N)(N(H)(F)))(H(N(H))(N(H))))))
(N(F)(N(H(H(H)(H))(H(N(H(H)))(N(F)(H(A)))))))
(N(N(H(N)(H(N(H(A))))(H(N(H(A(A))))))))
(N(N(H(H(N(H(A))))(H(N(F))(N(F)(H(A)))))))
(N(F)(N(H(H)(N)(H(N(H(A)))(N(F)(H(A)))))))
(N(N(H(H(N))(H(N(F)(H(A)))(N(F)(H(A)))))))
(N(F)(N(H(H(N))(H(N(H(A)))(N(F)(H(A)))))))
(N(F)(N(H(H(N(H(A))))(H(N)(N(F)(H(A)))))))
(N(F)(N(H(H(N)(N(H(A))))(H(N(F)(H(A)))))))
(N(N(H(H(N(F)(H(A))))(H(N)(N(F)(H(A)))))))
(N(N(H(H(N(F)))(H(N(H(A)))(N(F)(H(A)))))))
(N(N(H(N)(H(N(F)(H(A))))(H(N(F)(H(A)))))))
(N(F)(N(H(H(N(H(A))))(H(N(F))(N(H(A)))))))
(N(F)(N(H(H(N(F)))(H(N(H(A)))(N(H(A)))))))
(N(N(H(H(N(F)(H(A))))(H(N(F))(N(H(A)))))))
(N(N(H(H)(N)(H(N(F)(H(A)))(N(F)(H(A)))))))
(N(F)(N(H(N)(H(N(H(A))))(H(N(F)(H(A)))))))
(N(F)(N(H(H(N(F)))(H(N(H)(F))(N(F)(H(A)))))))
(N(F)(N(H(N)(H(N(F)(H(A))))(H(N(F)(H(F)))))))
(N(F)(N(H(H(N(F)(H(A))))(H(N(F))(N(H)(F))))))
(N(F)(N(H(H(N(H)(F)))(H(N(F))(N(F)(H(A)))))))
(N(F)(N(H(N)(H(N(H))(N(H)))(H(N(H))(N(H))))))
(N(N(H(N)(H(N(H))(N(H)))(H(N(H))(N(H)(F))))))
(N(F)(N(H(N)(H(N(H(H))))(H(N(H(A(A))))))))
(N(F)(N(H(H(N(H(A))))(H(N(H))(N(H(A)))))))
(N(N(H(H(N(H(A))))(H(N(H)(F))(N(H(A)))))))
(N(F)(N(H(H(N(H(A))))(H(N(H(N(H(A)))))))))
(N(F)(N(H(H(N(H)))(H(N(H(A)))(N(H(A)))))))
(N(N(H(N)(H(H))(H(N(H(A)))(N(F)(H(A)))))))
(N(N(H(H(N(H(A))))(H(N(H))(N(F)(H(A)))))))
(N(N(H(H(N(F)(H(A))))(H(N(H))(N(H(A)))))))
(N(F)(N(H(N)(H(H))(H(N(H(A)))(N(H(A)))))))
(N(N(H(H(N(H)(F)))(H(N(H(A)))(N(H(A)))))))
(N(N(H(H(N(H)))(H(N(H(A)))(N(F)(H(A)))))))
(N(F)(N(H(H(N(H)(F)))(H(N(F)(H(N(H(A)))))))))
(N(F)(N(H(H(N(H)(F)))(H(N(H)(F))(N(H(A)))))))
(N(F)(N(H(H(N(H(A))))(H(N(F)(H(N(H)(F))))))))
(N(N(H(N)(H(N(F)(H(H))))(H(N(F)(H(A)(F)))))))
(N(F)(N(H(H(N(H)(F)))(H(N(H))(N(F)(H(A)))))))
(N(N(H(H(N(F)(H(A))))(H(N(H)(F))(N(H)(F))))))
(N(F)(N(H(H(N(H)))(H(N(H)(F))(N(F)(H(A)))))))
(N(N(H(H(N(H)(F)))(H(N(H)(F))(N(F)(H(A)))))))
(N(F)(N(H(N)(H(H)(H))(H(N(F))(N(F)(H(A)))))))
(N(F)(N(H(N)(H(H))(H(N(H)(F))(N(F)(H(A)))))))
(N(F)(N(H(H(N(H(A))))(H(N(H)(F))(N(H)(F))))))
(N(F)(N(H(H(N(F)(H(A))))(H(N(H))(N(H)(F))))))
(N(N(H(H(N(H))(N(H)))(H(N(H))(N(H(N(H))))))))
(N(N(H(N)(H(N(H))(N(H)))(H(N(H))(N(H(H)))))))
(N(N(H(N)(H(H)(H))(H(N(H(A)))(N(H(A)))))))
(N(N(H(H(N(H(H))))(H(N(H(A)))(N(H(A)))))))
(N(F)(N(H(N)(H(H)(H))(H(N(H)(F))(N(H(A)))))))
(N(F)(N(H(N)(H(H)(H))(H(N(H))(N(F)(H(A)))))))
(N(N(H(N)(H(H)(H))(H(N(H)(F))(N(F)(H(A)))))))
(N(N(H(H(N)(N(F)))(H(N)(N(F)(H(A(A))))))))
(N(F)(N(H(H(N)(N))(H(N)(N(F)(H(A(A))))))))
(N(F)(N(H(N)(H(N(F))(N(F)))(H(N(F)(H(A)))))))
(N(F)(N(H(N)(H(N(F)))(H(N(F))(N(F)(H(A)))))))
(N(F)(N(H(H(N)(N(F)))(H(N(F))(N(F)(H(A)))))))
(N(F)(N(H(H(N(F))(N(F)))(H(N)(N(F)(H(A)))))))
(N(N(H(H(N(F))(N(F)))(H(N(F))(N(F)(H(A)))))))
(N(F)(N(H(H(N(F))(N(F)))(H(N(F))(N(H(A)))))))
(N(F)(N(H(H(N(H(N))))(H(N(H(N)))(N(H(N)))))))
(N(F)(N(H(H(N(H(A))))(H(N(H(H)))(N(H(H)))))))
(N(F)(N(H(N)(H(H)(H))(H(N(H(H)))(N(H(A)))))))
(N(N(H(N)(H(H)(H))(H(N(H(H)))(N(F)(H(A)))))))
(N(F)(N(H(H(N(H(H))))(H(N(H(H)))(N(H(A)))))))
(N(N(H(H(N)(N))(H(N(H(A)))(N(F)(H(A)))))))
(N(N(H(N)(H(N)(N(H(A))))(H(N(F)(H(A)))))))
(N(N(H(H(N)(N(F)))(H(N(H(A)))(N(H(A)))))))
(N(N(H(H(N)(N(H(A))))(H(N)(N(F)(H(A)))))))
(N(F)(N(H(N)(H(N))(H(N(H(A)))(N(H(A)))))))
(N(N(H(N)(H(N(F)))(H(N(H(A)))(N(H(A)))))))
(N(F)(N(H(H(N)(N(H(A))))(H(N)(N(H(A)))))))
(N(F)(N(H(H(N)(N))(H(N(H(A)))(N(H(A)))))))
(N(N(H(N)(H(N))(H(N(H(A)))(N(F)(H(A)))))))
(N(N(H(H(N)(N(H(A))))(H(N(F))(N(H(A)))))))
(N(F)(N(H(N)(H(N(H(A))))(H(N)(N(H(A)))))))
(N(N(H(N)(H(N(H(A))))(H(N)(N(F)(H(A)))))))
(N(N(H(N)(H(N(H(A))))(H(N(F))(N(H(A)))))))
(N(F)(N(H(H(N)(N))(H(N(H)(F))(N(F)(H(A)))))))
(N(F)(N(H(N)(H(N(H))(N(F)))(H(N(F)(H(A)))))))
(N(F)(N(H(N)(H(N(H)(F)))(H(N(F))(N(H(A)))))))
(N(F)(N(H(N)(H(N)(N(H)(F)))(H(N(F)(H(A)))))))
(N(F)(N(H(N)(H(N(H(A))))(H(N(F))(N(H)(F))))))
(N(F)(N(H(N)(H(N(F)))(H(N(H)(F))(N(H(A)))))))
(N(F)(N(H(H(N(F))(N(F)))(H(N(H))(N(H(A)))))))
(N(F)(N(H(N)(H(N(H)(F)))(H(N)(N(F)(H(A)))))))
(N(F)(N(H(N)(H(N(H)))(H(N(F))(N(F)(H(A)))))))
(N(F)(N(H(N)(H(N(F)))(H(N(H))(N(F)(H(A)))))))
(N(F)(N(H(N)(H(N))(H(N(H)(F))(N(F)(H(A)))))))
(N(N(H(N)(H(N(F)))(H(N(H)(F))(N(F)(H(A)))))))
(N(N(H(H(N(F))(N(H)(F)))(H(N(F))(N(H(A)))))))
(N(N(H(N)(H(N(H)(F)))(H(N(F))(N(F)(H(A)))))))
(N(N(H(H(N(F))(N(F)))(H(N(H)(F))(N(H(A)))))))
(N(N(H(H(N)(N(F)(H(A))))(H(N(F))(N(H)(F))))))
(N(N(H(H(N(H))(N(F)))(H(N(F))(N(F)(H(A)))))))
(N(N(H(H(N)(N(H)(F)))(H(N(F))(N(F)(H(A)))))))
(N(N(H(H(N(F))(N(F)))(H(N(H))(N(F)(H(A)))))))
(N(F)(N(H(H(N(H))(N(F)))(H(N(F))(N(H(A)))))))
(N(F)(N(H(H(N)(N(H)(F)))(H(N(F))(N(H(A)))))))
(N(F)(N(H(H(N)(N(H(A))))(H(N(F))(N(H)(F))))))
(N(F)(N(H(H(N)(N(F)))(H(N(H)(F))(N(H(A)))))))
(N(F)(N(H(H(N(H))(N(F)))(H(N)(N(F)(H(A)))))))
(N(N(H(N)(H(N(F)(H(A))))(H(N(F))(N(H)(F))))))
(N(F)(N(H(H(N)(N(H)(F)))(H(N)(N(F)(H(A)))))))
(N(N(H(H(N)(N(F)))(H(N(H)(F))(N(F)(H(A)))))))
(N(F)(N(H(H(N)(N(H)))(H(N(F))(N(F)(H(A)))))))
(N(F)(N(H(H(N)(N(F)))(H(N(H))(N(F)(H(A)))))))
(N(N(H(N)(H(N(H))(N(H)))(H(N)(N(H))(N(H))))))
(N(F)(N(H(H(N(F))(N(H)(F)))(H(N(F))(N(H)(F))))))
(N(F)(N(H(H(N(F))(N(F)))(H(N(H)(F))(N(H)(F))))))
(N(N(H(H(H)(H))(H(N(H(A)))(N(H(N(H(H)))))))))
(N(N(H(H(N)(N(H(A))))(H(N(H))(N(H(A)))))))
(N(N(H(N)(H(N(H)))(H(N(H(A)))(N(H(A)))))))
(N(N(H(N)(H(N(H(A))))(H(N(H))(N(H(A)))))))
(N(N(H(H(N)(N(H)))(H(N(H(A)))(N(H(A)))))))
(N(N(H(H(N(H))(N(H)(F)))(H(N(F))(N(H(A)))))))
(N(F)(N(H(H(N)(N(H)))(H(N(H)(F))(N(H(A)))))))
(N(F)(N(H(N)(H(N(H(A))))(H(N(H))(N(H)(F))))))
(N(F)(N(H(N)(H(N(H)(F)))(H(N(H))(N(H(A)))))))
(N(F)(N(H(H(N)(N(H(A))))(H(N(H))(N(H)(F))))))
(N(N(H(H(N(H))(N(H(A))))(H(N(F))(N(H)(F))))))
(N(N(H(H(N)(N(F)(H(A))))(H(N(H))(N(H)(F))))))
(N(N(H(N)(H(N(H)))(H(N(H)(F))(N(F)(H(A)))))))
(N(F)(N(H(N)(H(N(H)))(H(N(H)(F))(N(H(A)))))))
(N(N(H(N)(H(N(H)(F)))(H(N(H))(N(F)(H(A)))))))
(N(N(H(N)(H(N(F)(H(A))))(H(N(H))(N(H)(F))))))
(N(F)(N(H(H(N)(N(H)(F)))(H(N(H))(N(H(A)))))))
(N(F)(N(H(N)(H(N(H))(N(H)))(H(N(F)(H(A)))))))
(N(F)(N(H(H(N(H))(N(F)))(H(N(H))(N(H(A)))))))
(N(F)(N(H(N)(H(N(H)))(H(N(H))(N(F)(H(A)))))))
(N(F)(N(H(H(N(H))(N(H)))(H(N(F))(N(H(A)))))))
(N(N(H(H(N)(N(H(A))))(H(N(H)(F))(N(H)(F))))))
(N(F)(N(H(H(N)(N(H)))(H(N(H))(N(F)(H(A)))))))
(N(N(H(N)(H(N(H)(F)))(H(N(H)(F))(N(H(A)))))))
(N(N(H(H(N)(N(H)))(H(N(H)(F))(N(F)(H(A)))))))
(N(N(H(N)(H(N(H(A))))(H(N(H)(F))(N(H)(F))))))
(N(N(H(H(N)(N(H)(F)))(H(N(H))(N(F)(H(A)))))))
(N(N(H(H(N(H))(N(F)))(H(N(H))(N(F)(H(A)))))))
(N(F)(N(H(H(N(H))(N(H)))(H(N)(N(F)(H(A)))))))
(N(N(H(H(N(H))(N(H)))(H(N(F))(N(F)(H(A)))))))
(N(N(H(H(N)(N(H)(F)))(H(N(H)(F))(N(H(A)))))))
(N(N(H(H(N(H))(N(F)))(H(N(H)(F))(N(H(A)))))))
(N(F)(N(H(H(N)(N(H)(F)))(H(N(H)(F))(N(H)(F))))))
(N(N(H(H(N(F))(N(H)(F)))(H(N(H)(F))(N(H)(F))))))
(N(F)(N(H(H(N(H))(N(H)(F)))(H(N(F))(N(H)(F))))))
(N(F)(N(H(H(N(H))(N(F)))(H(N(H)(F))(N(H)(F))))))
(N(F)(N(H(N)(H(N(H)(F)))(H(N(H)(F))(N(H)(F))))))
(N(N(H(H(N(A)(H(A))))(H(N(A)(H(A)))))))
(N(F)(N(H(H(N(H(A))))(H(N(F)(H(A(A))))))))
(N(N(H(H(N(F)(H(A))))(H(N(F)(H(A(A))))))))
(N(F)(N(H(H(N(H(A(A)))))(H(N(F)(H(A)))))))
(N(F)(N(H(H(N(F)(H(F))))(H(N(F)(H(A(A))))))))
(N(N(H(H(N(H))(N(H)))(H(N(H)(F))(N(H(A)))))))
(N(N(H(H(N(H))(N(H)))(H(N(H))(N(F)(H(A)))))))
(N(N(H(H(N(H))(N(H)(F)))(H(N(H))(N(H(A)))))))
(N(F)(N(H(H(N(H))(N(H)))(H(N(H))(N(H(A)))))))
(N(F)(N(H(H(N(H))(N(H)))(H(N(H)(F))(N(H)(F))))))
(N(F)(N(H(H(N(H))(N(H)(F)))(H(N(H))(N(H)(F))))))
(N(N(H(H(N(H))(N(H)(F)))(H(N(H)(F))(N(H)(F))))))
(N(F)(N(H(N)(H(N)(N))(H(N)(N(H(A(A))))))))
(N(N(H(N)(H(N)(N))(H(N)(N(F)(H(A(A))))))))
(N(N(H(N)(H(N(F))(N(F)))(H(N)(N(F)(H(A)))))))
(N(F)(N(H(N)(H(N)(N(H(A))))(H(N(F))(N(F))))))
(N(N(H(N)(H(N(F))(N(F)))(H(N(F))(N(H(A)))))))
(N(F)(N(H(N)(H(N)(N))(H(N(F))(N(F)(H(A)))))))
(N(F)(N(H(N)(H(N)(N(F)))(H(N(F))(N(H(A)))))))
(N(N(H(N)(H(N)(N(F)))(H(N(F))(N(F)(H(A)))))))
(N(F)(N(H(N)(H(N)(N(F)))(H(N)(N(F)(H(A)))))))
(N(N(H(H(N)(N(H(N))))(H(N(H(N)))(N(H(N)))))))
(N(F)(N(H(N)(H(N(F))(N(F)))(H(N(F))(N(H)(F))))))
(N(N(H(H(N(F)(H(H))))(H(N(F)(H(F)(A(A))))))))
(N(F)(N(H(H(H))(H(N(F)(H(A)))(N(F)(H(A)))))))
(N(N(H(H(N(H))(N(H(H))))(H(N(H))(N(H(A)))))))
(N(N(H(N)(H(N(H(H))))(H(N(H(H)))(N(H(A)))))))
(N(F)(N(H(H(N(H))(N(H)(F)))(H(N(H))(N(H(H)))))))
(N(N(H(H(N(H))(N(H)(F)))(H(N(H))(N(F)(H(H)))))))
(N(N(H(N)(H(N)(N))(H(N(H(A)))(N(H(A)))))))
(N(N(H(N)(H(N)(N(H(A))))(H(N)(N(H(A)))))))
(N(N(H(N)(H(N)(N))(H(N(H)(F))(N(F)(H(A)))))))
(N(F)(N(H(N)(H(N)(N(H(A))))(H(N(H))(N(F))))))
(N(N(H(N)(H(N)(N(H)(F)))(H(N)(N(F)(H(A)))))))
(N(N(H(N)(H(N)(N(H(A))))(H(N(F))(N(H)(F))))))
(N(F)(N(H(N)(H(N)(N(H)))(H(N(F))(N(H(A)))))))
(N(F)(N(H(N)(H(N)(N(F)))(H(N(H))(N(H(A)))))))
(N(N(H(N)(H(N)(N(H)(F)))(H(N(F))(N(H(A)))))))
(N(N(H(N)(H(N)(N(F)))(H(N(H)(F))(N(H(A)))))))
(N(N(H(N)(H(N)(N(H)))(H(N(F))(N(F)(H(A)))))))
(N(N(H(N)(H(N(H))(N(F)))(H(N)(N(F)(H(A)))))))
(N(N(H(N)(H(N)(N(F)))(H(N(H))(N(F)(H(A)))))))
(N(F)(N(H(N)(H(N)(N(H)))(H(N)(N(F)(H(A)))))))
(N(N(H(N)(H(N(F))(N(F)))(H(N(H))(N(H(A)))))))
(N(F)(N(H(N)(H(N)(N))(H(N(H))(N(F)(H(A)))))))
(N(N(H(N)(H(N(H))(N(F)))(H(N(F))(N(H(A)))))))
(N(F)(N(H(N)(H(N)(N(H)(F)))(H(N)(N(H(A)))))))
(N(F)(N(H(N)(H(N)(N))(H(N(H)(F))(N(H(A)))))))
(N(F)(N(H(N)(H(N)(N(F)))(H(N(H)(F))(N(H)(F))))))
(N(F)(N(H(N)(H(N(F))(N(F)))(H(N(H))(N(H)(F))))))
(N(F)(N(H(N)(H(N(H))(N(F)))(H(N(F))(N(H)(F))))))
(N(N(H(N)(H(N(F))(N(H)(F)))(H(N(F))(N(H)(F))))))
(N(F)(N(H(N)(H(N)(N(H)(F)))(H(N(F))(N(H)(F))))))
(N(N(H(N)(H(N(F))(N(F)))(H(N(H)(F))(N(H)(F))))))
(N(N(H(H(H)(H))(H(N(F)(H(A)))(N(F)(H(A)))))))
(N(F)(N(H(H(H)(H))(H(N(H(A)))(N(F)(H(A)))))))
(N(F)(N(H(H(N(H(H))))(H(N(H(N(H))(N(H(H)))))))))
(N(F)(N(H(H(N(H))(N(H)))(H(N(H(H)))(N(H(H)))))))
(N(F)(N(H(H(N(H))(N(H(H))))(H(N(H))(N(H(H)))))))
(N(N(H(H(H)(H))(H(N(H(N(H))))(N(H(N(H)(F))))))))
(N(N(H(N)(H(N(H))(N(H)))(H(N(F))(N(H(A)))))))
(N(N(H(N)(H(N)(N(H(A))))(H(N(H))(N(H)(F))))))
(N(N(H(N)(H(N)(N(H)))(H(N(H)(F))(N(H(A)))))))
(N(N(H(N)(H(N(H))(N(F)))(H(N(H))(N(H(A)))))))
(N(N(H(N)(H(N)(N(H)))(H(N(H))(N(F)(H(A)))))))
(N(N(H(N)(H(N)(N(H)(F)))(H(N(H))(N(H(A)))))))
(N(F)(N(H(N)(H(N)(N(H)))(H(N(H))(N(H(A)))))))
(N(F)(N(H(N)(H(N)(N(H(A))))(H(N(H))(N(H))))))
(N(N(H(N)(H(N(H))(N(H)))(H(N)(N(F)(H(A)))))))
(N(F)(N(H(N)(H(N(H))(N(H)))(H(N(F))(N(H)(F))))))
(N(F)(N(H(N)(H(N)(N(H)))(H(N(H)(F))(N(H)(F))))))
(N(N(H(N)(H(N(H))(N(F)))(H(N(H)(F))(N(H)(F))))))
(N(F)(N(H(N)(H(N(H))(N(F)))(H(N(H))(N(H)(F))))))
(N(N(H(N)(H(N(H))(N(H)(F)))(H(N(F))(N(H)(F))))))
(N(N(H(N)(H(N)(N(H)(F)))(H(N(H)(F))(N(H)(F))))))
(N(F)(N(H(N)(H(N)(N(H)(F)))(H(N(H))(N(H)(F))))))
(N(N(H(H(H(H(H(H(H))))))(H(H(H(H)))(H(H(H(H))))))))
(N(N(H(H(H(H(H)))(H(H(H))))(H(H(H(H(H(H(H))))))))))
(N(N(H(H(H(H(H(H)))))(H(H(H(H)))(H(H(H(H(H)))))))))
(N(N(H(H(H(H(H(H)))))(H(H(H(H(H))))(H(H(H(H))))))))
(N(N(H(H(H(H(H))))(H(H(H(H)))(H(H(H(H(H(H))))))))))
(N(N(H(H(H(H(H))))(H(H(H(H(H))))(H(H(H(H(H)))))))))
(N(N(H(H(H(H)))(H(H(H(H(H))))(H(H(H(H(H(H))))))))))
(N(N(H(H(H(H)))(H(H(H(H(H(H)))))(H(H(H(H(H)))))))))
(N(N(H(H(H(H))(H(H(H))))(H(H(H(H(H(H(H(H)))))))))))
(N(N(H(H(H(H))(H(H(H(H)))))(H(H(H(H(H(H(H))))))))))
(N(N(H(H(H(H(H(H(H))))))(H(H(H))(H(H(H(H(H)))))))))
(N(N(H(H(H(H(H(H)))))(H(H(H))(H(H(H(H(H(H))))))))))
(N(N(H(H(H(H))(H(H)))(H(H(H(H(H(H(H(H(H))))))))))))
(N(N(H(H(H))(H(H(H(H(H(H)))))(H(H(H(H(H(H))))))))))
(N(N(H(H(H)(H(H(H))))(H(H(H(H(H(H(H(H(H))))))))))))
(N(N(H(H(H)(H(H(H(H)))))(H(H(H(H(H(H(H(H)))))))))))
(N(N(H(H(H)(H(H(H(H(H))))))(H(H(H(H(H(H(H))))))))))
(N(N(H(H(H(H(H(H(H))))))(H(H)(H(H(H(H(H(H))))))))))
(N(N(H(H)(H(H(H(H(H(H(H))))))(H(H(H(H(H(H))))))))))
(N(N(H(H(H(H(H(H)))))(H(H(H(H(H(H(H(H(H))))))))))))
(N(N(H(H(H(H(H(H(H))))))(H(H(H(H(H(H(H(H)))))))))))
(N(N(H(H(H(H(H(H(H(H)))))))(H(H(H(H(H(H(H))))))))))
(N(N(H(H(H)(H(H)))(H(H(H))(H(H(H(H(H(H(H)))))))))))
(N(N(H(H(N(H))(N(H(H))))(H(N(H(H)))(N(H(H)))))))
(N(N(H(N)(H(N(H(A))))(H(N(F)(H(A(A))))))))
(N(N(H(N)(H(N(H(A(A)))))(H(N(F)(H(A)))))))
(N(F)(N(H(N)(H(N(H(A))))(H(N(H(A(A))))))))
(N(F)(N(H(H(N(F)(H(A))))(H(N(F))(N(H(A)))))))
(N(N(H(H(N(F)))(H(N(F)(H(A)))(N(F)(H(A)))))))
(N(F)(N(H(N)(H(N(F)(H(A))))(H(N(F)(H(A)))))))
(N(N(H(H(N(F)(H(A))))(H(N(F))(N(F)(H(A)))))))
(N(N(H(N)(H(N(F)(H(F))))(H(N(F)(H(A(A))))))))
(N(F)(N(H(H)(N)(H(N(F)(H(A)))(N(F)(H(A)))))))
(N(F)(N(H(H(N(F)(H(A))))(H(N)(N(F)(H(A)))))))
(N(F)(N(H(H(N(H(A))))(H(N(F))(N(F)(H(A)))))))
(N(F)(N(H(H(N(F)))(H(N(H(A)))(N(F)(H(A)))))))
(N(F)(N(H(H(N))(H(N(F)(H(A)))(N(F)(H(A)))))))
(N(N(H(N)(H(N(H))(N(H)))(H(N(H))(N(H(A)))))))
(N(N(H(N)(H(N(H))(N(H)))(H(N(H)(F))(N(H)(F))))))
(N(F)(N(H(N)(H(N(H))(N(H)))(H(N(H))(N(H)(F))))))
(N(N(H(N)(H(N(H))(N(H)(F)))(H(N(H))(N(H)(F))))))
(N(N(H(H(N(H(A))))(H(N(H(A)))(N(H(A)))))))
(N(N(H(H(N(H(A))))(H(N(H)(A))(N(H(A)))))))
(N(N(H(N(H(A)))(H(N(H(A))))(H(N(H(A)))))))
(N(N(H(H(N(H(A))))(H(N(H))(N(A)(H(A)))))))
(N(N(H(H(N(H)))(H(N(H(A)))(N(A)(H(A)))))))
(N(F)(N(H(H(N(H(A))))(H(N(H)(F))(N(H(A)))))))
(N(N(H(H(N(H(A))))(H(N(H)(F))(N(F)(H(A)))))))
(N(N(H(N)(H(H))(H(N(F)(H(A)))(N(F)(H(A)))))))
(N(N(H(H(N(H)))(H(N(F)(H(A)))(N(F)(H(A)))))))
(N(N(H(H(N(H)(F)))(H(N(H(A)))(N(F)(H(A)))))))
(N(N(H(H(N(F)(H(A))))(H(N(H)(F))(N(H(A)))))))
(N(F)(N(H(N)(H(H))(H(N(H(A)))(N(F)(H(A)))))))
(N(F)(N(H(H(N(H)))(H(N(H(A)))(N(F)(H(A)))))))
(N(N(H(H(N(F)(H(A))))(H(N(H))(N(F)(H(A)))))))
(N(F)(N(H(H(N(H)(F)))(H(N(H(A)))(N(H(A)))))))
(N(F)(N(H(H(N(F)(H(A))))(H(N(H))(N(H(A)))))))
(N(F)(N(H(H(N(H(A))))(H(N(H))(N(F)(H(A)))))))
(N(F)(N(H(N)(H(N(F)(H(H))))(H(N(F)(H(A)(F)))))))
(N(F)(N(H(H(N(H)(F)))(H(N(H)(F))(N(F)(H(A)))))))
(N(F)(N(H(H(N(F)(H(A))))(H(N(H)(F))(N(H)(F))))))
(N(N(H(N)(H(N(H))(N(H)(F)))(H(N(H))(N(H(H)))))))
(N(F)(N(H(H(N(H))(N(H)))(H(N(H))(N(H(N(H))))))))
(N(N(H(H(N(H))(N(H)(F)))(H(N(H))(N(H(N(H))))))))
(N(F)(N(H(H(N(H))(N(H)))(H(N(H))(N(H))(N(H))))))
(N(F)(N(H(N)(H(N(H))(N(H)))(H(N(H))(N(H(H)))))))
(N(F)(N(H(H(N(H(A))))(H(N(H(H)))(N(H(A)))))))
(N(N(H(N)(H(H)(H))(H(N(H(A)))(N(F)(H(A)))))))
(N(F)(N(H(N)(H(H)(H))(H(N(H(A)))(N(H(A)))))))
(N(F)(N(H(N)(H(H)(H))(H(N(H)(F))(N(F)(H(A)))))))
(N(N(H(N)(H(N)(N(H(H))))(H(N(H(H)))(N(H(H)))))))
(N(N(H(N)(H(N(H))(N(H(H))))(H(N(H))(N(H(H)))))))
(N(N(H(H(N(H(H))))(H(N(H(N(H(N(H(N(H))))))))))))
(N(N(H(H(N)(N(F)))(H(N(F))(N(F)(H(A(A))))))))
(N(F)(N(H(H(N)(N(F)))(H(N)(N(F)(H(A(A))))))))
(N(F)(N(H(H(N(F))(N(F)))(H(N(F))(N(F)(H(A)))))))
(N(F)(N(H(N)(H(H)(H))(H(N(H(H)))(N(F)(H(A)))))))
(N(F)(N(H(H(N(H(H)(F))))(H(N(H(F)))(N(H(H)(F)))))))
(N(N(H(N)(H(N(F)))(H(N(H(A)))(N(F)(H(A)))))))
(N(N(H(N)(H(N(F)(H(A))))(H(N(F))(N(H(A)))))))
(N(N(H(H(N)(N(F)(H(A))))(H(N)(N(F)(H(A)))))))
(N(F)(N(H(N)(H(N(F)))(H(N(H(A)))(N(H(A)))))))
(N(N(H(H(N)(N))(H(N(F)(H(A)))(N(F)(H(A)))))))
(N(N(H(N)(H(N(F)(H(A))))(H(N)(N(F)(H(A)))))))
(N(N(H(H(N)(N(F)(H(A))))(H(N(F))(N(H(A)))))))
(N(F)(N(H(N)(H(N(H(A))))(H(N)(N(F)(H(A)))))))
(N(F)(N(H(H(N)(N(H(A))))(H(N(F))(N(H(A)))))))
(N(F)(N(H(H(N)(N(F)))(H(N(H(A)))(N(H(A)))))))
(N(N(H(H(N(F))(N(H(A))))(H(N(F))(N(H(A)))))))
(N(F)(N(H(H(N)(N(H(A))))(H(N)(N(F)(H(A)))))))
(N(F)(N(H(N)(H(N)(N(H(A))))(H(N(F)(H(A)))))))
(N(F)(N(H(N)(H(N(H(A))))(H(N(F))(N(H(A)))))))
(N(N(H(H(N)(N(F)))(H(N(H(A)))(N(F)(H(A)))))))
(N(N(H(H(N(F))(N(F)))(H(N(H(A)))(N(H(A)))))))
(N(N(H(N)(H(N(H(A))))(H(N(F))(N(F)(H(A)))))))
(N(N(H(N)(H(N))(H(N(F)(H(A)))(N(F)(H(A)))))))
(N(F)(N(H(N)(H(N))(H(N(H(A)))(N(F)(H(A)))))))
(N(N(H(H(N)(N(H(A))))(H(N(F))(N(F)(H(A)))))))
(N(F)(N(H(H(N)(N))(H(N(H(A)))(N(F)(H(A)))))))
(N(F)(N(H(N)(H(N(H)(F)))(H(N(F))(N(F)(H(A)))))))
(N(N(H(H(N(F))(N(F)))(H(N(H)(F))(N(F)(H(A)))))))
(N(F)(N(H(H(N(H))(N(F)))(H(N(F))(N(F)(H(A)))))))
(N(F)(N(H(H(N(F))(N(H)(F)))(H(N(F))(N(H(A)))))))
(N(F)(N(H(H(N(F))(N(F)))(H(N(H))(N(F)(H(A)))))))
(N(F)(N(H(H(N)(N(H)(F)))(H(N(F))(N(F)(H(A)))))))
(N(F)(N(H(N)(H(N(F)))(H(N(H)(F))(N(F)(H(A)))))))
(N(N(H(H(N(F))(N(H)(F)))(H(N(F))(N(F)(H(A)))))))
(N(F)(N(H(H(N)(N(F)(H(A))))(H(N(F))(N(H)(F))))))
(N(F)(N(H(H(N)(N(F)))(H(N(H)(F))(N(F)(H(A)))))))
(N(F)(N(H(H(N(F))(N(F)))(H(N(H)(F))(N(H(A)))))))
(N(F)(N(H(N)(H(N(F)(H(A))))(H(N(F))(N(H)(F))))))
(N(F)(N(H(N)(H(N(H))(N(H)))(H(N(H))(N(H(N)))))))
(N(F)(N(H(H(N(H))(N(H)))(H(N(H(N)))(N(H(N)))))))
(N(F)(N(H(H(H)(H))(H(N(H(A)))(N(H(N(H(H)))))))))
(N(N(H(N)(H(N(F)(H(A))))(H(N(H))(N(H(A)))))))
(N(F)(N(H(H(N)(N(H(A))))(H(N(H))(N(H(A)))))))
(N(F)(N(H(N)(H(N(H)))(H(N(H(A)))(N(H(A)))))))
(N(N(H(H(N(H))(N(H(A))))(H(N(F))(N(H(A)))))))
(N(N(H(H(N)(N(H)))(H(N(H(A)))(N(F)(H(A)))))))
(N(N(H(H(N)(N(H(A))))(H(N(H))(N(F)(H(A)))))))
(N(N(H(H(N)(N(F)(H(A))))(H(N(H))(N(H(A)))))))
(N(F)(N(H(H(N)(N(H)))(H(N(H(A)))(N(H(A)))))))
(N(N(H(H(N)(N(H(A))))(H(N(H)(F))(N(H(A)))))))
(N(N(H(N)(H(N(H)(F)))(H(N(H(A)))(N(H(A)))))))
(N(N(H(N)(H(N(H(A))))(H(N(H)(F))(N(H(A)))))))
(N(N(H(N)(H(N(H(A))))(H(N(H))(N(F)(H(A)))))))
(N(F)(N(H(N)(H(N(H(A))))(H(N(H))(N(H(A)))))))
(N(N(H(H(N)(N(H)(F)))(H(N(H(A)))(N(H(A)))))))
(N(N(H(N)(H(N(H)))(H(N(H(A)))(N(F)(H(A)))))))
(N(N(H(H(N(H))(N(F)))(H(N(H(A)))(N(H(A)))))))
(N(F)(N(H(H(N(H))(N(H(A))))(H(N(F))(N(H)(F))))))
(N(N(H(H(N(H))(N(F)))(H(N(H)(F))(N(F)(H(A)))))))
(N(F)(N(H(H(N(H))(N(F)))(H(N(H))(N(F)(H(A)))))))
(N(F)(N(H(N)(H(N(H(A))))(H(N(H)(F))(N(H)(F))))))
(N(F)(N(H(H(N)(N(H)(F)))(H(N(H)(F))(N(H(A)))))))
(N(F)(N(H(H(N(H))(N(H)(F)))(H(N(F))(N(H(A)))))))
(N(N(H(H(N(F))(N(H)(F)))(H(N(H))(N(F)(H(A)))))))
(N(N(H(N)(H(N(F)(H(A))))(H(N(H)(F))(N(H)(F))))))
(N(F)(N(H(H(N(H))(N(H)))(H(N(F))(N(F)(H(A)))))))
(N(N(H(N)(H(N(H)(F)))(H(N(H)(F))(N(F)(H(A)))))))
(N(F)(N(H(N)(H(N(H)))(H(N(H)(F))(N(F)(H(A)))))))
(N(N(H(H(N)(N(H)(F)))(H(N(H)(F))(N(F)(H(A)))))))
(N(N(H(H(N)(N(F)(H(A))))(H(N(H)(F))(N(H)(F))))))
(N(N(H(H(N(F))(N(H(A))))(H(N(H)(F))(N(H)(F))))))
(N(F)(N(H(H(N)(N(H)(F)))(H(N(H))(N(F)(H(A)))))))
(N(F)(N(H(N)(H(N(H)(F)))(H(N(H))(N(F)(H(A)))))))
(N(N(H(H(N(F))(N(H)(F)))(H(N(H)(F))(N(H(A)))))))
(N(F)(N(H(H(N)(N(H(A))))(H(N(H)(F))(N(H)(F))))))
(N(F)(N(H(H(N(H))(N(F)))(H(N(H)(F))(N(H(A)))))))
(N(F)(N(H(H(N)(N(F)(H(A))))(H(N(H))(N(H)(F))))))
(N(F)(N(H(H(N)(N(H)))(H(N(H)(F))(N(F)(H(A)))))))
(N(N(H(H(N(H))(N(H)(F)))(H(N(F))(N(F)(H(A)))))))
(N(F)(N(H(N)(H(N(H)(F)))(H(N(H)(F))(N(H(A)))))))
(N(F)(N(H(N)(H(N(F)(H(A))))(H(N(H))(N(H)(F))))))
(N(N(H(N)(H(N(H))(N(H)))(H(N(H))(N(H))(N(H))))))
(N(N(H(H(N)(N(H(N(H)))))(H(N(H))(N(H(N(H))))))))
(N(N(H(N)(H(N(H))(N(H)))(H(N(H))(N(H(N(H))))))))
(N(F)(N(H(H(N(F))(N(H)(F)))(H(N(H)(F))(N(H)(F))))))
(N(F)(N(H(H(N(H(A)(A))))(H(N(H(A)(A)))))))
(N(F)(N(H(H(N(H(A))))(H(N(H(A(A(A)))))))))
(N(F)(N(H(H(N(F)(H(A))))(H(N(F)(H(A(A))))))))
(N(N(H(H(N(H))(N(H)))(H(N(H(A)))(N(H(A)))))))
(N(N(H(N)(H(N(H(A))))(H(N(H(H)))(N(H(A)))))))
(N(N(H(H(N(H))(N(H(A))))(H(N(H))(N(H(A)))))))
(N(N(H(H(N(H))(N(H)(F)))(H(N(H)(F))(N(H(A)))))))
(N(N(H(H(N(H))(N(H(A))))(H(N(H)(F))(N(H)(F))))))
(N(F)(N(H(H(N(H))(N(H)))(H(N(H)(F))(N(H(A)))))))
(N(N(H(H(N(H))(N(H)))(H(N(H)(F))(N(F)(H(A)))))))
(N(F)(N(H(H(N(H))(N(H)(F)))(H(N(H))(N(H(A)))))))
(N(F)(N(H(H(N(H))(N(H)))(H(N(H))(N(F)(H(A)))))))
(N(N(H(H(N(H))(N(H)(F)))(H(N(H))(N(F)(H(A)))))))
(N(F)(N(H(H(N(H)(F)))(H(N(H))(N(F)(H(N(H)(F))))))))
(N(N(H(H(N(H)(F))(N(H)(F)))(H(N(H)(F))(N(H)(F))))))
(N(F)(N(H(H(N(F)(H(N(H)))))(H(N(F)(H(N(H)(F))))))))
(N(F)(N(H(H(N(H))(N(H)(F)))(H(N(H)(F))(N(H)(F))))))
(N(N(H(N)(H(N)(N(F)))(H(N)(N(F)(H(A(A))))))))
(N(F)(N(H(N)(H(N)(N))(H(N)(N(F)(H(A(A))))))))
(N(F)(N(H(N)(H(N(F))(N(F)))(H(N)(N(F)(H(A)))))))
(N(N(H(N)(H(N(F))(N(F)))(H(N(F))(N(F)(H(A)))))))
(N(F)(N(H(N)(H(N)(N(F)))(H(N(F))(N(F)(H(A)))))))
(N(F)(N(H(N)(H(N(F))(N(F)))(H(N(F))(N(H(A)))))))
(N(F)(N(H(H(N)(N(H(N))))(H(N(H(N)))(N(H(N)))))))
(N(N(H(H(H))(H(N(F)(H(A)))(N(F)(H(A(A))))))))
(N(F)(N(H(H(N(F)(H(H))))(H(N(F)(H(F)(A(A))))))))
(N(N(H(H(N(H))(N(H(H))))(H(N(H))(N(F)(H(A)))))))
(N(F)(N(H(H(N(H))(N(H(H))))(H(N(H))(N(H(A)))))))
(N(F)(N(H(H(N(H))(N(H)(F)))(H(N(H))(N(F)(H(H)))))))
(N(N(H(N)(H(N)(N(H(A))))(H(N(F))(N(H(A)))))))
(N(N(H(N)(H(N)(N(F)))(H(N(H(A)))(N(H(A)))))))
(N(F)(N(H(N)(H(N)(N))(H(N(H(A)))(N(H(A)))))))
(N(N(H(N)(H(N)(N(H(A))))(H(N)(N(F)(H(A)))))))
(N(F)(N(H(N)(H(N)(N(H(A))))(H(N)(N(H(A)))))))
(N(N(H(N)(H(N)(N))(H(N(H(A)))(N(F)(H(A)))))))
(N(N(H(N)(H(N)(N(F)))(H(N(H)(F))(N(F)(H(A)))))))
(N(F)(N(H(N)(H(N)(N(H)(F)))(H(N(F))(N(H(A)))))))
(N(F)(N(H(N)(H(N)(N(F)))(H(N(H)(F))(N(H(A)))))))
(N(N(H(N)(H(N)(N(H)(F)))(H(N(F))(N(F)(H(A)))))))
(N(F)(N(H(N)(H(N(F))(N(F)))(H(N(H))(N(H(A)))))))
(N(F)(N(H(N)(H(N)(N(F)))(H(N(H))(N(F)(H(A)))))))
(N(N(H(N)(H(N(F))(N(F)))(H(N(H))(N(F)(H(A)))))))
(N(N(H(N)(H(N(F))(N(F)))(H(N(H)(F))(N(H(A)))))))
(N(F)(N(H(N)(H(N(H))(N(F)))(H(N)(N(F)(H(A)))))))
(N(F)(N(H(N)(H(N)(N(H)))(H(N(F))(N(F)(H(A)))))))
(N(F)(N(H(N)(H(N)(N(H(A))))(H(N(F))(N(H)(F))))))
(N(N(H(N)(H(N(H))(N(F)))(H(N(F))(N(F)(H(A)))))))
(N(F)(N(H(N)(H(N)(N))(H(N(H)(F))(N(F)(H(A)))))))
(N(F)(N(H(N)(H(N(H))(N(F)))(H(N(F))(N(H(A)))))))
(N(N(H(N)(H(N(F))(N(H)(F)))(H(N(F))(N(H(A)))))))
(N(N(H(N)(H(N)(N(F)(H(A))))(H(N(F))(N(H)(F))))))
(N(F)(N(H(N)(H(N)(N(H)(F)))(H(N)(N(F)(H(A)))))))
(N(F)(N(H(N)(H(N(F))(N(F)))(H(N(H)(F))(N(H)(F))))))
(N(F)(N(H(N)(H(N(F))(N(H)(F)))(H(N(F))(N(H)(F))))))
(N(N(H(H(H)(H))(H(N(H(A(A))))(N(F)(H(A)))))))
(N(F)(N(H(H(H)(H))(H(N(F)(H(A)))(N(F)(H(A)))))))
(N(N(H(N)(H(H)(H))(H(N(H(A)))(N(H(N(H(H)))))))))
(N(N(H(H(N(H))(N(H(H))))(H(N(H(H)))(N(H(A)))))))
(N(N(H(H(H)(H))(H(N(H(N(H)(F))))(N(H(N(H)(F))))))))
(N(F)(N(H(H(H)(H))(H(N(H(N(H))))(N(H(N(H)(F))))))))
(N(N(H(N)(H(N)(N(H)))(H(N(H(A)))(N(H(A)))))))
(N(N(H(N)(H(N)(N(H(A))))(H(N(H))(N(H(A)))))))
(N(N(H(N)(H(N)(N(H)))(H(N(H)(F))(N(F)(H(A)))))))
(N(N(H(N)(H(N)(N(H(A))))(H(N(H)(F))(N(H)(F))))))
(N(N(H(N)(H(N)(N(H)(F)))(H(N(H)(F))(N(H(A)))))))
(N(N(H(N)(H(N(H))(N(F)))(H(N(H)(F))(N(H(A)))))))
(N(N(H(N)(H(N(H))(N(H)))(H(N(F))(N(F)(H(A)))))))
(N(F)(N(H(N)(H(N)(N(H)(F)))(H(N(H))(N(H(A)))))))
(N(F)(N(H(N)(H(N(H))(N(F)))(H(N(H))(N(H(A)))))))
(N(F)(N(H(N)(H(N)(N(H(A))))(H(N(H))(N(H)(F))))))
(N(N(H(N)(H(N(H))(N(H)(F)))(H(N(F))(N(H(A)))))))
(N(F)(N(H(N)(H(N(H))(N(H)))(H(N(F))(N(H(A)))))))
(N(F)(N(H(N)(H(N)(N(H)))(H(N(H)(F))(N(H(A)))))))
(N(N(H(N)(H(N(H))(N(H(A))))(H(N(F))(N(H)(F))))))
(N(F)(N(H(N)(H(N)(N(H)))(H(N(H))(N(F)(H(A)))))))
(N(N(H(N)(H(N(H))(N(F)))(H(N(H))(N(F)(H(A)))))))
(N(N(H(N)(H(N)(N(H)(F)))(H(N(H))(N(F)(H(A)))))))
(N(N(H(N)(H(N)(N(F)(H(A))))(H(N(H))(N(H)(F))))))
(N(F)(N(H(N)(H(N(H))(N(H)))(H(N)(N(F)(H(A)))))))
(N(F)(N(H(N)(H(N(H))(N(H)(F)))(H(N(F))(N(H)(F))))))
(N(N(H(N)(H(N(F))(N(H)(F)))(H(N(H)(F))(N(H)(F))))))
(N(F)(N(H(N)(H(N)(N(H)(F)))(H(N(H)(F))(N(H)(F))))))
(N(F)(N(H(N)(H(N(H))(N(F)))(H(N(H)(F))(N(H)(F))))))
(N(F)(N(H(H(N(H))(N(H(H))))(H(N(H(H)))(N(H(H)))))))
(N(F)(N(H(H(N(H(H))))(H(N(H(N(H(H)))(N(H(H)))))))))
(N(F)(N(H(N)(H(N(H(A(A)))))(H(N(F)(H(A)))))))
(N(F)(N(H(N)(H(N(H(A))))(H(N(F)(H(A(A))))))))
(N(N(H(N)(H(N(F)(H(A))))(H(N(F)(H(A(A))))))))
(N(F)(N(H(N)(H(N(F)(H(F))))(H(N(F)(H(A(A))))))))
(N(F)(N(H(H(N(F)))(H(N(F)(H(A)))(N(F)(H(A)))))))
(N(F)(N(H(H(N(F)(H(A))))(H(N(F))(N(F)(H(A)))))))
(N(N(H(N)(H(N(H))(N(H)(F)))(H(N(H))(N(H(A)))))))
(N(N(H(N)(H(N(H))(N(H)))(H(N(H)(F))(N(H(A)))))))
(N(N(H(N)(H(N(H))(N(H)))(H(N(H))(N(F)(H(A)))))))
(N(F)(N(H(N)(H(N(H))(N(H)))(H(N(H))(N(H(A)))))))
(N(F)(N(H(N)(H(N(H))(N(H)))(H(N(H)(F))(N(H)(F))))))
(N(F)(N(H(N)(H(N(H))(N(H)(F)))(H(N(H))(N(H)(F))))))
(N(N(H(N)(H(N(H))(N(H)(F)))(H(N(H)(F))(N(H)(F))))))
(N(N(H(H(H(H(H(H(H(H)))))))(H(H(H(H(H(H(H(H)))))))))))
(N(N(H(H(H(H(H(H(H))))))(H(H(H(H(H(H(H(H(H))))))))))))
(N(N(H(H(H(H(H(H(H(H)))))))(H(H)(H(H(H(H(H(H))))))))))
(N(N(H(H(H)(H(H(H(H(H))))))(H(H(H(H(H(H(H(H)))))))))))
(N(N(H(H(H)(H(H(H(H)))))(H(H(H(H(H(H(H(H(H))))))))))))
(N(N(H(H(H))(H(H(H(H(H(H(H))))))(H(H(H(H(H(H))))))))))
(N(N(H(H(H(H(H(H(H))))))(H(H(H))(H(H(H(H(H(H))))))))))
(N(N(H(H(H(H(H(H(H(H)))))))(H(H(H))(H(H(H(H(H)))))))))
(N(N(H(H(H(H))(H(H(H(H)))))(H(H(H(H(H(H(H(H)))))))))))
(N(N(H(H(H(H))(H(H(H))))(H(H(H(H(H(H(H(H(H))))))))))))
(N(N(H(H(H(H)))(H(H(H(H(H(H)))))(H(H(H(H(H(H))))))))))
(N(N(H(H(H(H(H))))(H(H(H(H(H(H)))))(H(H(H(H(H)))))))))
(N(N(H(H(H(H(H))))(H(H(H(H(H))))(H(H(H(H(H(H))))))))))
(N(N(H(H(H(H(H(H(H(H)))))))(H(H(H(H)))(H(H(H(H))))))))
(N(N(H(H(H(H(H(H(H))))))(H(H(H(H)))(H(H(H(H(H)))))))))
(N(N(H(H(H(H(H(H)))))(H(H(H(H)))(H(H(H(H(H(H))))))))))
(N(N(H(H(H(H(H(H(H))))))(H(H(H(H(H))))(H(H(H(H))))))))
(N(N(H(H(H(H(H)))(H(H(H))))(H(H(H(H(H(H(H(H)))))))))))
(N(N(H(H(H(H(H(H)))))(H(H(H(H(H))))(H(H(H(H(H)))))))))
(N(N(H(H(N(H(H)))(N(H(H))))(H(N(H(H)))(N(H(H)))))))
(N(N(H(N)(H(N)(N(H(N))))(H(N)(N(H(N)(N(H))))))))
(N(F)(N(H(H(N(H(A))))(H(N(H(A)))(N(H(A)))))))
(N(N(H(H(N(F)(H(A))))(H(N(H(A)))(N(H(A)))))))
(N(N(H(H(N(H(A))))(H(N(H(A)))(N(F)(H(A)))))))
(N(N(H(N)(H(N(F)(H(H))))(H(N(F)(H(F)(A(A))))))))
(N(F)(N(H(N)(H(H))(H(N(F)(H(A)))(N(F)(H(A)))))))
(N(F)(N(H(H(N(H(A))))(H(N(H)(F))(N(F)(H(A)))))))
(N(F)(N(H(H(N(H)(F)))(H(N(H(A)))(N(F)(H(A)))))))
(N(F)(N(H(H(N(F)(H(A))))(H(N(H))(N(F)(H(A)))))))
(N(F)(N(H(H(N(F)(H(A))))(H(N(H)(F))(N(H(A)))))))
(N(N(H(H(N(H)(F)))(H(N(F)(H(A)))(N(F)(H(A)))))))
(N(F)(N(H(H(N(H)))(H(N(F)(H(A)))(N(F)(H(A)))))))
(N(N(H(H(N(F)(H(A))))(H(N(H)(F))(N(F)(H(A)))))))
(N(N(H(H(N(H))(N(H(A))))(H(N(H))(N(H(N(H))))))))
(N(N(H(H(N(H(A))))(H(N(H(N(H(N(H(N(H))))))))))))
(N(N(H(N)(H(N(H))(N(H(H))))(H(N(H))(N(H(A)))))))
(N(F)(N(H(N)(H(N(H))(N(H)(F)))(H(N(H))(N(H(H)))))))
(N(N(H(H(N(H))(N(H(N(H)))))(H(N(H)(F))(N(H)(F))))))
(N(F)(N(H(H(N(H))(N(H)(F)))(H(N(H))(N(H(N(H))))))))
(N(N(H(N)(H(N(H))(N(H)(F)))(H(N(H))(N(F)(H(H)))))))
(N(F)(N(H(H(N(F)(H(F))))(H(N(F)(H(F)))(N(F)(H(F)))))))
(N(N(H(N)(H(H)(H))(H(N(F)(H(A)))(N(F)(H(A)))))))
(N(F)(N(H(N)(H(H)(H))(H(N(H(A)))(N(F)(H(A)))))))
(N(F)(N(H(N)(H(N(H))(N(H(H))))(H(N(H))(N(H(H)))))))
(N(N(H(N)(H(H)(H))(H(N(H(N(H))))(N(H(N(H)(F))))))))
(N(F)(N(H(H(N(H(H))))(H(N(H(N(H(N(H(N(H))))))))))))
(N(N(H(H(N(F))(N(F)))(H(N(F))(N(F)(H(A(A))))))))
(N(F)(N(H(H(N)(N(F)))(H(N(F))(N(F)(H(A(A))))))))
(N(N(H(N)(H(N(H))(N(H(H))))(H(N(H(H)))(N(H(H)))))))
(N(F)(N(H(H(N)(N(F)(H(A))))(H(N)(N(F)(H(A)))))))
(N(F)(N(H(N)(H(N))(H(N(F)(H(A)))(N(F)(H(A)))))))
(N(N(H(H(N)(N(F)))(H(N(F)(H(A)))(N(F)(H(A)))))))
(N(F)(N(H(H(N(F))(N(F)))(H(N(H(A)))(N(H(A)))))))
(N(N(H(H(N(F))(N(H(A))))(H(N(F))(N(F)(H(A)))))))
(N(F)(N(H(H(N(F))(N(H(A))))(H(N(F))(N(H(A)))))))
(N(F)(N(H(H(N)(N(F)))(H(N(H(A)))(N(F)(H(A)))))))
(N(F)(N(H(H(N)(N))(H(N(F)(H(A)))(N(F)(H(A)))))))
(N(F)(N(H(N)(H(N(F)(H(A))))(H(N(F))(N(H(A)))))))
(N(N(H(H(N(F))(N(F)))(H(N(H(A)))(N(F)(H(A)))))))
(N(N(H(N)(H(N(F)))(H(N(F)(H(A)))(N(F)(H(A)))))))
(N(F)(N(H(H(N)(N(H(A))))(H(N(F))(N(F)(H(A)))))))
(N(F)(N(H(N)(H(N(F)))(H(N(H(A)))(N(F)(H(A)))))))
(N(F)(N(H(N)(H(N(H(A))))(H(N(F))(N(F)(H(A)))))))
(N(N(H(N)(H(N(F)(H(A))))(H(N(F))(N(F)(H(A)))))))
(N(F)(N(H(N)(H(N(F)(H(A))))(H(N)(N(F)(H(A)))))))
(N(N(H(H(N)(N(F)(H(A))))(H(N(F))(N(F)(H(A)))))))
(N(F)(N(H(H(N)(N(F)(H(A))))(H(N(F))(N(H(A)))))))
(N(F)(N(H(H(N(F))(N(F)))(H(N(H)(F))(N(F)(H(A)))))))
(N(F)(N(H(H(N(F))(N(H)(F)))(H(N(F))(N(F)(H(A)))))))
(N(N(H(N)(H(H(H))(H(H)))(H(N(H(A)))(N(H(A)))))))
(N(N(H(H(N)(N(H(A))))(H(N(H(A)))(N(H(A)))))))
(N(N(H(N)(H(N(H(A))))(H(N(H(A)))(N(H(A)))))))
(N(N(H(H(N)(N(F)(H(A))))(H(N(H))(N(F)(H(A)))))))
(N(F)(N(H(H(N)(N(H)))(H(N(H(A)))(N(F)(H(A)))))))
(N(N(H(H(N(F))(N(H(A))))(H(N(H))(N(F)(H(A)))))))
(N(N(H(H(N(F))(N(H(A))))(H(N(H)(F))(N(H(A)))))))
(N(N(H(H(N)(N(H)(F)))(H(N(H(A)))(N(F)(H(A)))))))
(N(N(H(H(N(F))(N(H)(F)))(H(N(H(A)))(N(H(A)))))))
(N(F)(N(H(H(N)(N(H)(F)))(H(N(H(A)))(N(H(A)))))))
(N(F)(N(H(N)(H(N(H(A))))(H(N(H)(F))(N(H(A)))))))
(N(N(H(N)(H(N(H)))(H(N(F)(H(A)))(N(F)(H(A)))))))
(N(F)(N(H(N)(H(N(H(A))))(H(N(H))(N(F)(H(A)))))))
(N(N(H(N)(H(N(H(A))))(H(N(H)(F))(N(F)(H(A)))))))
(N(F)(N(H(H(N)(N(F)(H(A))))(H(N(H))(N(H(A)))))))
(N(N(H(H(N)(N(H)))(H(N(F)(H(A)))(N(F)(H(A)))))))
(N(F)(N(H(H(N(H))(N(H(A))))(H(N(F))(N(H(A)))))))
(N(N(H(N)(H(N(H)(F)))(H(N(H(A)))(N(F)(H(A)))))))
(N(F)(N(H(N)(H(N(H)))(H(N(H(A)))(N(F)(H(A)))))))
(N(N(H(N)(H(N(F)(H(A))))(H(N(H))(N(F)(H(A)))))))
(N(N(H(H(N(H))(N(H(A))))(H(N(F))(N(F)(H(A)))))))
(N(F)(N(H(H(N)(N(H(A))))(H(N(H))(N(F)(H(A)))))))
(N(F)(N(H(H(N)(N(H(A))))(H(N(H)(F))(N(H(A)))))))
(N(N(H(H(N(H))(N(F)))(H(N(H(A)))(N(F)(H(A)))))))
(N(N(H(N)(H(N(F)(H(A))))(H(N(H)(F))(N(H(A)))))))
(N(F)(N(H(H(N(H))(N(F)))(H(N(H(A)))(N(H(A)))))))
(N(N(H(H(N)(N(H(A))))(H(N(H)(F))(N(F)(H(A)))))))
(N(N(H(H(N)(N(F)(H(A))))(H(N(H)(F))(N(H(A)))))))
(N(F)(N(H(N)(H(N(F)(H(A))))(H(N(H))(N(H(A)))))))
(N(F)(N(H(N)(H(N(H)(F)))(H(N(H(A)))(N(H(A)))))))
(N(N(H(H(N(F))(N(H)(F)))(H(N(H)(F))(N(F)(H(A)))))))
(N(F)(N(H(H(N(F))(N(H)(F)))(H(N(H)(F))(N(H(A)))))))
(N(F)(N(H(H(N(F))(N(H(A))))(H(N(H)(F))(N(H)(F))))))
(N(F)(N(H(N)(H(N(H)(F)))(H(N(H)(F))(N(F)(H(A)))))))
(N(N(H(H(N(H)(F))(N(H)(F)))(H(N(F))(N(F)(H(A)))))))
(N(F)(N(H(H(N(F))(N(H)(F)))(H(N(H))(N(F)(H(A)))))))
(N(F)(N(H(H(N(H))(N(H)(F)))(H(N(F))(N(F)(H(A)))))))
(N(F)(N(H(H(N)(N(H)(F)))(H(N(H)(F))(N(F)(H(A)))))))
(N(F)(N(H(H(N(H))(N(F)))(H(N(H)(F))(N(F)(H(A)))))))
(N(F)(N(H(N)(H(N(F)(H(A))))(H(N(H)(F))(N(H)(F))))))
(N(F)(N(H(H(N)(N(F)(H(A))))(H(N(H)(F))(N(H)(F))))))
(N(F)(N(H(H(N)(N(H(N(H)))))(H(N(H))(N(H(N(H))))))))
(N(N(H(N)(H(N(H))(N(H)(F)))(H(N(H))(N(H(N(H))))))))
(N(F)(N(H(N)(H(N(H))(N(H)))(H(N(H))(N(H))(N(H))))))
(N(F)(N(H(N)(H(N(H))(N(H)))(H(N(H))(N(H(N(H))))))))
(N(N(H(H(N(H))(N(H)(F)))(H(N(H(A)))(N(H(A)))))))
[truncated: 924 more rows]
